# Supplementary material for: Mutational signature SBS8 predominantly arises due to late replication errors in cancer
Source: Commun Biol. 2020 Aug 3;3:421. doi: 10.1038/s42003-020-01119-5 (PMC7400754; doi:10.1038/s42003-020-01119-5)
Supplement: Supplementary file 2 — Supplementary Data 1 [file 42003_2020_1119_MOESM2_ESM.xlsx]

## Sheet: Supplementary Table 4
Supplementary Data 1: Summary of the samples from different cancer types
Cohort name	Cancer type	Samples
PAEN-AU	Pancreatic cancer	48
BRCA-FR	Breast cancer	72
PBCA-DE	Pediatric Brain cancer	277
BRCA-UK	Breast cancer	45
BRCA-EU	Breast cancer	569
PRAD-FR	Prostate cancer	25
EOPC-DE	Early onset Prostate cancer	189
PRAD-CA	Prostate cancer	265
LICA-FR	Liver cancer	49
MALY-DE	Malignant Lymphoma	241
PAEN-IT	Pancreatic cancer	35
RAD-UK	Prostate cancer	137
BOCA-FR	Bone cancer	18
LIRI-JP	Liver cancer	257
BOCA-UK	Bone cancer	57
UTCA-FR	Uterine cancer	20
CLL-ES	Chronic Lymphocytic Leukemia	150
OV-AU	Ovarian Cancer	93
