# Supplementary material for: Mutational signature SBS8 predominantly arises due to late replication errors in cancer
Source: Commun Biol. 2020 Aug 3;3:421. doi: 10.1038/s42003-020-01119-5 (PMC7400754; doi:10.1038/s42003-020-01119-5)
Supplement: Supplementary file 3 — Supplementary Data 2 [file 42003_2020_1119_MOESM3_ESM.xlsx]

## Sheet:  
Supplementary Data 2: Interpretation of MRE states from a 20 state model
MRE State	Description
E1	Telomeric region
E2	Intergenic, telomere-proximal, early replicating, weak euchromatic regions
E3	Intergenic, repeat-rich, early replicating, weak euchromatic regions
E4	Intergenic, repeat-rich, early replicating, strong euchromatic regions
E5	Intergenic, telomere-proximal, early replicating, strong euchromatic regions
E6	Late replicating, lamina-proximal, strong heterochromatic, repeat regions
E7	Intergenic, intermediate chromatin regions
E8	Intronic, intermediate chromatin regions
E9	Exonic, intermediate chromatin regions
E10	Subtelomeric, early replicating, strongly euchromatic exonic regions
E11	Early replicating, strongly euchromatic intronic regions
E12	Early replicating, weakly euchromatic intronic regions
E13	Early replicating, euchromatic gene regions
E14	Early replicating, euchromatic exonic regions
E15	Subtelomeric, early replicating, weakly euchromatic exonic regions
E16	Late replicating, heterochromatic exonic regions
E17	Late replicating, lamina-proximal, strong heterochromatic, intronic regions
E18	Late replicating, lamina-proximal, strong heterochromatic, gene regions
E19	Intergenic, late replicating, lamina-proximal, strong heterochromatic regions
E20	Intergenic, late replicating, lamina-proximal, weak heterochromatic regions
