# Supplementary material for: Mutational signature SBS8 predominantly arises due to late replication errors in cancer
Source: Commun Biol. 2020 Aug 3;3:421. doi: 10.1038/s42003-020-01119-5 (PMC7400754; doi:10.1038/s42003-020-01119-5)
Supplement: Supplementary file 4 — Supplementary Data 3 [file 42003_2020_1119_MOESM4_ESM.txt]

Supplementary Data 3: Genome-wide annotation of MRE states in different cell types
Chr	Start	End	State	Celltype
chr10	0	40000	E1	Breast_epithelial
chr10	40000	60000	E2	Breast_epithelial
chr10	60000	61000	E14	Breast_epithelial
chr10	61000	82000	E3	Breast_epithelial
chr10	82000	83000	E2	Breast_epithelial
chr10	83000	86000	E3	Breast_epithelial
chr10	86000	92000	E2	Breast_epithelial
chr10	92000	93000	E15	Breast_epithelial
chr10	93000	96000	E14	Breast_epithelial
chr10	96000	119000	E12	Breast_epithelial
chr10	119000	120000	E14	Breast_epithelial
chr10	120000	127000	E3	Breast_epithelial
chr10	127000	128000	E2	Breast_epithelial
chr10	128000	133000	E3	Breast_epithelial
chr10	133000	137000	E2	Breast_epithelial
chr10	137000	158000	E3	Breast_epithelial
chr10	158000	159000	E2	Breast_epithelial
chr10	159000	168000	E3	Breast_epithelial
chr10	168000	169000	E2	Breast_epithelial
chr10	169000	179000	E3	Breast_epithelial
chr10	179000	180000	E2	Breast_epithelial
chr10	180000	182000	E14	Breast_epithelial
chr10	182000	184000	E13	Breast_epithelial
chr10	184000	224000	E12	Breast_epithelial
chr10	224000	225000	E13	Breast_epithelial
chr10	225000	226000	E15	Breast_epithelial
chr10	226000	276000	E12	Breast_epithelial
chr10	276000	277000	E13	Breast_epithelial
chr10	277000	282000	E12	Breast_epithelial
chr10	282000	283000	E15	Breast_epithelial
chr10	283000	285000	E14	Breast_epithelial
chr10	285000	286000	E15	Breast_epithelial
chr10	286000	288000	E14	Breast_epithelial
chr10	288000	292000	E12	Breast_epithelial
chr10	292000	294000	E14	Breast_epithelial
chr10	294000	295000	E15	Breast_epithelial
chr10	295000	298000	E12	Breast_epithelial
chr10	298000	299000	E14	Breast_epithelial
chr10	299000	301000	E15	Breast_epithelial
chr10	301000	313000	E3	Breast_epithelial
chr10	313000	314000	E2	Breast_epithelial
chr10	314000	320000	E3	Breast_epithelial
chr10	320000	322000	E14	Breast_epithelial
chr10	322000	330000	E15	Breast_epithelial
chr10	330000	331000	E12	Breast_epithelial
chr10	331000	335000	E15	Breast_epithelial
chr10	335000	356000	E12	Breast_epithelial
chr10	356000	358000	E15	Breast_epithelial
chr10	358000	402000	E12	Breast_epithelial
chr10	402000	404000	E15	Breast_epithelial
chr10	404000	408000	E12	Breast_epithelial
chr10	408000	411000	E15	Breast_epithelial
chr10	411000	412000	E12	Breast_epithelial
chr10	412000	413000	E15	Breast_epithelial
chr10	413000	414000	E12	Breast_epithelial
chr10	414000	416000	E15	Breast_epithelial
chr10	416000	428000	E12	Breast_epithelial
chr10	428000	432000	E15	Breast_epithelial
chr10	432000	433000	E12	Breast_epithelial
chr10	433000	435000	E15	Breast_epithelial
chr10	435000	437000	E14	Breast_epithelial
chr10	437000	459000	E12	Breast_epithelial
chr10	459000	460000	E15	Breast_epithelial
chr10	460000	461000	E12	Breast_epithelial
chr10	461000	465000	E15	Breast_epithelial
chr10	465000	468000	E12	Breast_epithelial
chr10	468000	469000	E15	Breast_epithelial
chr10	469000	530000	E12	Breast_epithelial
chr10	530000	533000	E15	Breast_epithelial
chr10	533000	674000	E12	Breast_epithelial
chr10	674000	676000	E14	Breast_epithelial
chr10	676000	677000	E15	Breast_epithelial
chr10	677000	694000	E12	Breast_epithelial
chr10	694000	698000	E15	Breast_epithelial
chr10	698000	707000	E12	Breast_epithelial
chr10	707000	708000	E15	Breast_epithelial
chr10	708000	710000	E14	Breast_epithelial
chr10	710000	713000	E15	Breast_epithelial
chr10	713000	715000	E14	Breast_epithelial
chr10	715000	735000	E12	Breast_epithelial
chr10	735000	736000	E14	Breast_epithelial
chr10	736000	739000	E3	Breast_epithelial
chr10	739000	743000	E2	Breast_epithelial
chr10	743000	782000	E3	Breast_epithelial
chr10	782000	783000	E2	Breast_epithelial
chr10	783000	789000	E3	Breast_epithelial
chr10	789000	791000	E14	Breast_epithelial
chr10	791000	821000	E3	Breast_epithelial
chr10	821000	827000	E2	Breast_epithelial
chr10	827000	829000	E3	Breast_epithelial
chr10	829000	832000	E2	Breast_epithelial
chr10	832000	834000	E3	Breast_epithelial
chr10	834000	836000	E2	Breast_epithelial
chr10	836000	852000	E3	Breast_epithelial
chr10	852000	853000	E14	Breast_epithelial
chr10	853000	854000	E15	Breast_epithelial
chr10	854000	856000	E14	Breast_epithelial
chr10	856000	857000	E15	Breast_epithelial
chr10	857000	859000	E14	Breast_epithelial
chr10	859000	875000	E12	Breast_epithelial
chr10	875000	877000	E15	Breast_epithelial
chr10	877000	977000	E12	Breast_epithelial
chr10	977000	979000	E14	Breast_epithelial
chr10	979000	988000	E12	Breast_epithelial
chr10	988000	989000	E14	Breast_epithelial
chr10	989000	1015000	E3	Breast_epithelial
chr10	1015000	1017000	E2	Breast_epithelial
chr10	1017000	1019000	E14	Breast_epithelial
chr10	1019000	1033000	E12	Breast_epithelial
chr10	1033000	1034000	E14	Breast_epithelial
chr10	1034000	1035000	E15	Breast_epithelial
chr10	1035000	1041000	E12	Breast_epithelial
chr10	1041000	1043000	E14	Breast_epithelial
chr10	1043000	1044000	E15	Breast_epithelial
chr10	1044000	1045000	E14	Breast_epithelial
chr10	1045000	1051000	E12	Breast_epithelial
chr10	1051000	1056000	E14	Breast_epithelial
chr10	1056000	1058000	E15	Breast_epithelial
chr10	1058000	1063000	E14	Breast_epithelial
chr10	1063000	1066000	E15	Breast_epithelial
chr10	1066000	1067000	E14	Breast_epithelial
chr10	1067000	1081000	E12	Breast_epithelial
chr10	1081000	1083000	E14	Breast_epithelial
chr10	1083000	1084000	E12	Breast_epithelial
chr10	1084000	1086000	E15	Breast_epithelial
chr10	1086000	1087000	E14	Breast_epithelial
chr10	1087000	1088000	E12	Breast_epithelial
chr10	1088000	1089000	E14	Breast_epithelial
chr10	1089000	1094000	E12	Breast_epithelial
chr10	1094000	1097000	E13	Breast_epithelial
chr10	1097000	1125000	E12	Breast_epithelial
chr10	1125000	1127000	E14	Breast_epithelial
chr10	1127000	1133000	E15	Breast_epithelial
chr10	1133000	1174000	E12	Breast_epithelial
chr10	1174000	1177000	E15	Breast_epithelial
chr10	1177000	1179000	E14	Breast_epithelial
chr10	1179000	1205000	E3	Breast_epithelial
chr10	1205000	1208000	E14	Breast_epithelial
chr10	1208000	1210000	E15	Breast_epithelial
chr10	1210000	1211000	E14	Breast_epithelial
chr10	1211000	1223000	E3	Breast_epithelial
chr10	1223000	1224000	E14	Breast_epithelial
chr10	1224000	1230000	E15	Breast_epithelial
chr10	1230000	1231000	E14	Breast_epithelial
chr10	1231000	1245000	E12	Breast_epithelial
chr10	1245000	1247000	E15	Breast_epithelial
chr10	1247000	1318000	E12	Breast_epithelial
chr10	1318000	1320000	E13	Breast_epithelial
chr10	1320000	1332000	E12	Breast_epithelial
chr10	1332000	1333000	E14	Breast_epithelial
chr10	1333000	1334000	E15	Breast_epithelial
chr10	1334000	1335000	E14	Breast_epithelial
chr10	1335000	1343000	E12	Breast_epithelial
chr10	1343000	1346000	E13	Breast_epithelial
chr10	1346000	1421000	E12	Breast_epithelial
chr10	1421000	1422000	E15	Breast_epithelial
chr10	1422000	1463000	E12	Breast_epithelial
chr10	1463000	1464000	E13	Breast_epithelial
chr10	1464000	1543000	E12	Breast_epithelial
chr10	1543000	1576000	E17	Breast_epithelial
chr10	1576000	1578000	E16	Breast_epithelial
chr10	1578000	1779000	E17	Breast_epithelial
chr10	1779000	1780000	E16	Breast_epithelial
chr10	1780000	2047000	E20	Breast_epithelial
chr10	2047000	2049000	E16	Breast_epithelial
chr10	2049000	2054000	E17	Breast_epithelial
chr10	2054000	2057000	E16	Breast_epithelial
chr10	2057000	2114000	E20	Breast_epithelial
chr10	2114000	2115000	E16	Breast_epithelial
chr10	2115000	2122000	E17	Breast_epithelial
chr10	2122000	2124000	E16	Breast_epithelial
chr10	2124000	2139000	E20	Breast_epithelial
chr10	2139000	2140000	E19	Breast_epithelial
chr10	2140000	2141000	E16	Breast_epithelial
chr10	2141000	2208000	E20	Breast_epithelial
chr10	2208000	2213000	E16	Breast_epithelial
chr10	2213000	2229000	E17	Breast_epithelial
chr10	2229000	2232000	E16	Breast_epithelial
chr10	2232000	2240000	E20	Breast_epithelial
chr10	2240000	2241000	E19	Breast_epithelial
chr10	2241000	2242000	E16	Breast_epithelial
chr10	2242000	2347000	E20	Breast_epithelial
chr10	2347000	2349000	E16	Breast_epithelial
chr10	2349000	2357000	E17	Breast_epithelial
chr10	2357000	2358000	E16	Breast_epithelial
chr10	2358000	2488000	E20	Breast_epithelial
chr10	2488000	2490000	E16	Breast_epithelial
chr10	2490000	2495000	E20	Breast_epithelial
chr10	2495000	2496000	E16	Breast_epithelial
chr10	2496000	2541000	E20	Breast_epithelial
chr10	2541000	2544000	E16	Breast_epithelial
chr10	2544000	2608000	E17	Breast_epithelial
chr10	2608000	2609000	E16	Breast_epithelial
chr10	2609000	2750000	E20	Breast_epithelial
chr10	2750000	2754000	E19	Breast_epithelial
chr10	2754000	3052000	E20	Breast_epithelial
chr10	3052000	3056000	E16	Breast_epithelial
chr10	3056000	3107000	E20	Breast_epithelial
chr10	3107000	3112000	E16	Breast_epithelial
chr10	3112000	3141000	E17	Breast_epithelial
chr10	3141000	3163000	E16	Breast_epithelial
chr10	3163000	3171000	E17	Breast_epithelial
chr10	3171000	3194000	E16	Breast_epithelial
chr10	3194000	3197000	E17	Breast_epithelial
chr10	3197000	3203000	E16	Breast_epithelial
chr10	3203000	3204000	E17	Breast_epithelial
chr10	3204000	3207000	E12	Breast_epithelial
chr10	3207000	3208000	E15	Breast_epithelial
chr10	3208000	3210000	E14	Breast_epithelial
chr10	3210000	3214000	E12	Breast_epithelial
chr10	3214000	3215000	E14	Breast_epithelial
chr10	3215000	3216000	E2	Breast_epithelial
chr10	3216000	3235000	E3	Breast_epithelial
chr10	3235000	3237000	E2	Breast_epithelial
chr10	3237000	3239000	E3	Breast_epithelial
chr10	3239000	3240000	E2	Breast_epithelial
chr10	3240000	3252000	E3	Breast_epithelial
chr10	3252000	3266000	E20	Breast_epithelial
chr10	3266000	3270000	E16	Breast_epithelial
chr10	3270000	3282000	E20	Breast_epithelial
chr10	3282000	3283000	E16	Breast_epithelial
chr10	3283000	3298000	E17	Breast_epithelial
chr10	3298000	3300000	E16	Breast_epithelial
chr10	3300000	3308000	E20	Breast_epithelial
chr10	3308000	3310000	E16	Breast_epithelial
chr10	3310000	3362000	E20	Breast_epithelial
chr10	3362000	3368000	E3	Breast_epithelial
chr10	3368000	3377000	E20	Breast_epithelial
chr10	3377000	3379000	E3	Breast_epithelial
chr10	3379000	3401000	E20	Breast_epithelial
chr10	3401000	3405000	E19	Breast_epithelial
chr10	3405000	3431000	E20	Breast_epithelial
chr10	3431000	3436000	E3	Breast_epithelial
chr10	3436000	3441000	E20	Breast_epithelial
chr10	3441000	3443000	E3	Breast_epithelial
chr10	3443000	3452000	E20	Breast_epithelial
chr10	3452000	3462000	E3	Breast_epithelial
chr10	3462000	3463000	E2	Breast_epithelial
chr10	3463000	3470000	E3	Breast_epithelial
chr10	3470000	3475000	E20	Breast_epithelial
chr10	3475000	3507000	E3	Breast_epithelial
chr10	3507000	3515000	E2	Breast_epithelial
chr10	3515000	3524000	E3	Breast_epithelial
chr10	3524000	3529000	E2	Breast_epithelial
chr10	3529000	3530000	E14	Breast_epithelial
chr10	3530000	3544000	E12	Breast_epithelial
chr10	3544000	3545000	E14	Breast_epithelial
chr10	3545000	3568000	E3	Breast_epithelial
chr10	3568000	3569000	E2	Breast_epithelial
chr10	3569000	3574000	E3	Breast_epithelial
chr10	3574000	3575000	E14	Breast_epithelial
chr10	3575000	3576000	E15	Breast_epithelial
chr10	3576000	3579000	E14	Breast_epithelial
chr10	3579000	3582000	E2	Breast_epithelial
chr10	3582000	3627000	E3	Breast_epithelial
chr10	3627000	3628000	E2	Breast_epithelial
chr10	3628000	3660000	E3	Breast_epithelial
chr10	3660000	3677000	E20	Breast_epithelial
chr10	3677000	3679000	E3	Breast_epithelial
chr10	3679000	3793000	E20	Breast_epithelial
chr10	3793000	3795000	E16	Breast_epithelial
chr10	3795000	3801000	E17	Breast_epithelial
chr10	3801000	3806000	E16	Breast_epithelial
chr10	3806000	3810000	E20	Breast_epithelial
chr10	3810000	3811000	E16	Breast_epithelial
chr10	3811000	3818000	E20	Breast_epithelial
chr10	3818000	3828000	E16	Breast_epithelial
chr10	3828000	3876000	E20	Breast_epithelial
chr10	3876000	3877000	E16	Breast_epithelial
chr10	3877000	3976000	E20	Breast_epithelial
chr10	3976000	3978000	E16	Breast_epithelial
chr10	3978000	4067000	E20	Breast_epithelial
chr10	4067000	4071000	E16	Breast_epithelial
chr10	4071000	4093000	E20	Breast_epithelial
chr10	4093000	4094000	E16	Breast_epithelial
chr10	4094000	4127000	E17	Breast_epithelial
chr10	4127000	4131000	E16	Breast_epithelial
chr10	4131000	4243000	E20	Breast_epithelial
chr10	4243000	4250000	E16	Breast_epithelial
chr10	4250000	4285000	E17	Breast_epithelial
chr10	4285000	4287000	E16	Breast_epithelial
chr10	4287000	4374000	E20	Breast_epithelial
chr10	4374000	4377000	E19	Breast_epithelial
chr10	4377000	4426000	E20	Breast_epithelial
chr10	4426000	4427000	E16	Breast_epithelial
chr10	4427000	4450000	E17	Breast_epithelial
chr10	4450000	4453000	E16	Breast_epithelial
chr10	4453000	4457000	E20	Breast_epithelial
chr10	4457000	4459000	E16	Breast_epithelial
chr10	4459000	4468000	E17	Breast_epithelial
chr10	4468000	4469000	E16	Breast_epithelial
chr10	4469000	4483000	E20	Breast_epithelial
chr10	4483000	4491000	E19	Breast_epithelial
chr10	4491000	4557000	E20	Breast_epithelial
chr10	4557000	4558000	E16	Breast_epithelial
chr10	4558000	4692000	E20	Breast_epithelial
chr10	4692000	4695000	E16	Breast_epithelial
chr10	4695000	4697000	E12	Breast_epithelial
chr10	4697000	4704000	E14	Breast_epithelial
chr10	4704000	4720000	E12	Breast_epithelial
chr10	4720000	4721000	E14	Breast_epithelial
chr10	4721000	4749000	E3	Breast_epithelial
chr10	4749000	4754000	E2	Breast_epithelial
chr10	4754000	4764000	E3	Breast_epithelial
chr10	4764000	4772000	E2	Breast_epithelial
chr10	4772000	4775000	E3	Breast_epithelial
chr10	4775000	4780000	E2	Breast_epithelial
chr10	4780000	4809000	E3	Breast_epithelial
chr10	4809000	4814000	E2	Breast_epithelial
chr10	4814000	4843000	E3	Breast_epithelial
chr10	4843000	4844000	E2	Breast_epithelial
chr10	4844000	4855000	E3	Breast_epithelial
chr10	4855000	4858000	E2	Breast_epithelial
chr10	4858000	4868000	E3	Breast_epithelial
chr10	4868000	4869000	E14	Breast_epithelial
chr10	4869000	4879000	E12	Breast_epithelial
chr10	4879000	4880000	E15	Breast_epithelial
chr10	4880000	4881000	E12	Breast_epithelial
chr10	4881000	4882000	E14	Breast_epithelial
chr10	4882000	4889000	E12	Breast_epithelial
chr10	4889000	4890000	E14	Breast_epithelial
chr10	4890000	4893000	E2	Breast_epithelial
chr10	4893000	4906000	E3	Breast_epithelial
chr10	4906000	4907000	E2	Breast_epithelial
chr10	4907000	4944000	E3	Breast_epithelial
chr10	4944000	4945000	E2	Breast_epithelial
chr10	4945000	4948000	E3	Breast_epithelial
chr10	4948000	4949000	E2	Breast_epithelial
chr10	4949000	4964000	E3	Breast_epithelial
chr10	4964000	4965000	E15	Breast_epithelial
chr10	4965000	5008000	E12	Breast_epithelial
chr10	5008000	5012000	E15	Breast_epithelial
chr10	5012000	5018000	E12	Breast_epithelial
chr10	5018000	5021000	E15	Breast_epithelial
chr10	5021000	5025000	E14	Breast_epithelial
chr10	5025000	5029000	E12	Breast_epithelial
chr10	5029000	5031000	E14	Breast_epithelial
chr10	5031000	5032000	E15	Breast_epithelial
chr10	5032000	5037000	E12	Breast_epithelial
chr10	5037000	5040000	E14	Breast_epithelial
chr10	5040000	5046000	E15	Breast_epithelial
chr10	5046000	5047000	E14	Breast_epithelial
chr10	5047000	5136000	E12	Breast_epithelial
chr10	5136000	5137000	E13	Breast_epithelial
chr10	5137000	5141000	E15	Breast_epithelial
chr10	5141000	5142000	E14	Breast_epithelial
chr10	5142000	5177000	E12	Breast_epithelial
chr10	5177000	5178000	E14	Breast_epithelial
chr10	5178000	5187000	E3	Breast_epithelial
chr10	5187000	5191000	E2	Breast_epithelial
chr10	5191000	5198000	E3	Breast_epithelial
chr10	5198000	5199000	E2	Breast_epithelial
chr10	5199000	5237000	E3	Breast_epithelial
chr10	5237000	5238000	E14	Breast_epithelial
chr10	5238000	5239000	E15	Breast_epithelial
chr10	5239000	5246000	E12	Breast_epithelial
chr10	5246000	5249000	E15	Breast_epithelial
chr10	5249000	5258000	E12	Breast_epithelial
chr10	5258000	5259000	E15	Breast_epithelial
chr10	5259000	5260000	E12	Breast_epithelial
chr10	5260000	5261000	E14	Breast_epithelial
chr10	5261000	5276000	E3	Breast_epithelial
chr10	5276000	5277000	E14	Breast_epithelial
chr10	5277000	5305000	E12	Breast_epithelial
chr10	5305000	5308000	E14	Breast_epithelial
chr10	5308000	5313000	E12	Breast_epithelial
chr10	5313000	5314000	E14	Breast_epithelial
chr10	5314000	5324000	E3	Breast_epithelial
chr10	5324000	5328000	E2	Breast_epithelial
chr10	5328000	5388000	E3	Breast_epithelial
chr10	5388000	5389000	E14	Breast_epithelial
chr10	5389000	5406000	E3	Breast_epithelial
chr10	5406000	5407000	E14	Breast_epithelial
chr10	5407000	5415000	E12	Breast_epithelial
chr10	5415000	5416000	E14	Breast_epithelial
chr10	5416000	5425000	E3	Breast_epithelial
chr10	5425000	5427000	E2	Breast_epithelial
chr10	5427000	5435000	E3	Breast_epithelial
chr10	5435000	5437000	E15	Breast_epithelial
chr10	5437000	5438000	E14	Breast_epithelial
chr10	5438000	5446000	E12	Breast_epithelial
chr10	5446000	5447000	E14	Breast_epithelial
chr10	5447000	5454000	E3	Breast_epithelial
chr10	5454000	5455000	E14	Breast_epithelial
chr10	5455000	5488000	E12	Breast_epithelial
chr10	5488000	5489000	E13	Breast_epithelial
chr10	5489000	5493000	E12	Breast_epithelial
chr10	5493000	5497000	E14	Breast_epithelial
chr10	5497000	5499000	E15	Breast_epithelial
chr10	5499000	5500000	E14	Breast_epithelial
chr10	5500000	5504000	E3	Breast_epithelial
chr10	5504000	5510000	E2	Breast_epithelial
chr10	5510000	5530000	E3	Breast_epithelial
chr10	5530000	5533000	E2	Breast_epithelial
chr10	5533000	5535000	E3	Breast_epithelial
chr10	5535000	5540000	E2	Breast_epithelial
chr10	5540000	5541000	E14	Breast_epithelial
chr10	5541000	5552000	E2	Breast_epithelial
chr10	5552000	5556000	E3	Breast_epithelial
chr10	5556000	5557000	E14	Breast_epithelial
chr10	5557000	5558000	E15	Breast_epithelial
chr10	5558000	5560000	E14	Breast_epithelial
chr10	5560000	5563000	E12	Breast_epithelial
chr10	5563000	5567000	E14	Breast_epithelial
chr10	5567000	5568000	E15	Breast_epithelial
chr10	5568000	5569000	E14	Breast_epithelial
chr10	5569000	5570000	E2	Breast_epithelial
chr10	5570000	5586000	E3	Breast_epithelial
chr10	5586000	5600000	E2	Breast_epithelial
chr10	5600000	5624000	E3	Breast_epithelial
chr10	5624000	5636000	E2	Breast_epithelial
chr10	5636000	5638000	E14	Breast_epithelial
chr10	5638000	5640000	E2	Breast_epithelial
chr10	5640000	5650000	E3	Breast_epithelial
chr10	5650000	5653000	E14	Breast_epithelial
chr10	5653000	5658000	E3	Breast_epithelial
chr10	5658000	5660000	E14	Breast_epithelial
chr10	5660000	5664000	E3	Breast_epithelial
chr10	5664000	5666000	E2	Breast_epithelial
chr10	5666000	5670000	E3	Breast_epithelial
chr10	5670000	5673000	E2	Breast_epithelial
chr10	5673000	5674000	E14	Breast_epithelial
chr10	5674000	5675000	E2	Breast_epithelial
chr10	5675000	5680000	E3	Breast_epithelial
chr10	5680000	5682000	E14	Breast_epithelial
chr10	5682000	5683000	E15	Breast_epithelial
chr10	5683000	5708000	E12	Breast_epithelial
chr10	5708000	5709000	E14	Breast_epithelial
chr10	5709000	5726000	E3	Breast_epithelial
chr10	5726000	5727000	E14	Breast_epithelial
chr10	5727000	5728000	E15	Breast_epithelial
chr10	5728000	5766000	E12	Breast_epithelial
chr10	5766000	5767000	E14	Breast_epithelial
chr10	5767000	5768000	E12	Breast_epithelial
chr10	5768000	5769000	E15	Breast_epithelial
chr10	5769000	5770000	E14	Breast_epithelial
chr10	5770000	5788000	E12	Breast_epithelial
chr10	5788000	5792000	E15	Breast_epithelial
chr10	5792000	5798000	E12	Breast_epithelial
chr10	5798000	5799000	E14	Breast_epithelial
chr10	5799000	5800000	E15	Breast_epithelial
chr10	5800000	5801000	E14	Breast_epithelial
chr10	5801000	5802000	E12	Breast_epithelial
chr10	5802000	5803000	E15	Breast_epithelial
chr10	5803000	5805000	E14	Breast_epithelial
chr10	5805000	5807000	E2	Breast_epithelial
chr10	5807000	5809000	E15	Breast_epithelial
chr10	5809000	5855000	E12	Breast_epithelial
chr10	5855000	5857000	E14	Breast_epithelial
chr10	5857000	5903000	E3	Breast_epithelial
chr10	5903000	5905000	E14	Breast_epithelial
chr10	5905000	5925000	E12	Breast_epithelial
chr10	5925000	5926000	E14	Breast_epithelial
chr10	5926000	5927000	E12	Breast_epithelial
chr10	5927000	5928000	E14	Breast_epithelial
chr10	5928000	5931000	E12	Breast_epithelial
chr10	5931000	5933000	E14	Breast_epithelial
chr10	5933000	5950000	E12	Breast_epithelial
chr10	5950000	5952000	E14	Breast_epithelial
chr10	5952000	5953000	E15	Breast_epithelial
chr10	5953000	5955000	E12	Breast_epithelial
chr10	5955000	5958000	E14	Breast_epithelial
chr10	5958000	5960000	E15	Breast_epithelial
chr10	5960000	5961000	E14	Breast_epithelial
chr10	5961000	5965000	E12	Breast_epithelial
chr10	5965000	5968000	E14	Breast_epithelial
chr10	5968000	5976000	E12	Breast_epithelial
chr10	5976000	5980000	E14	Breast_epithelial
chr10	5980000	5992000	E12	Breast_epithelial
chr10	5992000	5994000	E14	Breast_epithelial
chr10	5994000	5995000	E15	Breast_epithelial
chr10	5995000	5996000	E14	Breast_epithelial
chr10	5996000	6000000	E12	Breast_epithelial
chr10	6000000	6003000	E14	Breast_epithelial
chr10	6003000	6019000	E12	Breast_epithelial
chr10	6019000	6020000	E14	Breast_epithelial
chr10	6020000	6052000	E3	Breast_epithelial
chr10	6052000	6055000	E14	Breast_epithelial
chr10	6055000	6059000	E12	Breast_epithelial
chr10	6059000	6061000	E14	Breast_epithelial
chr10	6061000	6062000	E15	Breast_epithelial
chr10	6062000	6077000	E12	Breast_epithelial
chr10	6077000	6078000	E15	Breast_epithelial
chr10	6078000	6104000	E12	Breast_epithelial
chr10	6104000	6105000	E14	Breast_epithelial
chr10	6105000	6130000	E3	Breast_epithelial
chr10	6130000	6132000	E14	Breast_epithelial
chr10	6132000	6146000	E12	Breast_epithelial
chr10	6146000	6147000	E15	Breast_epithelial
chr10	6147000	6148000	E12	Breast_epithelial
chr10	6148000	6149000	E15	Breast_epithelial
chr10	6149000	6150000	E12	Breast_epithelial
chr10	6150000	6151000	E14	Breast_epithelial
chr10	6151000	6154000	E12	Breast_epithelial
chr10	6154000	6156000	E15	Breast_epithelial
chr10	6156000	6158000	E14	Breast_epithelial
chr10	6158000	6159000	E15	Breast_epithelial
chr10	6159000	6160000	E14	Breast_epithelial
chr10	6160000	6186000	E3	Breast_epithelial
chr10	6186000	6187000	E14	Breast_epithelial
chr10	6187000	6189000	E15	Breast_epithelial
chr10	6189000	6193000	E12	Breast_epithelial
chr10	6193000	6194000	E13	Breast_epithelial
chr10	6194000	6244000	E12	Breast_epithelial
chr10	6244000	6245000	E13	Breast_epithelial
chr10	6245000	6257000	E12	Breast_epithelial
chr10	6257000	6258000	E14	Breast_epithelial
chr10	6258000	6260000	E15	Breast_epithelial
chr10	6260000	6267000	E14	Breast_epithelial
chr10	6267000	6268000	E15	Breast_epithelial
chr10	6268000	6269000	E14	Breast_epithelial
chr10	6269000	6270000	E12	Breast_epithelial
chr10	6270000	6271000	E15	Breast_epithelial
chr10	6271000	6273000	E12	Breast_epithelial
chr10	6273000	6277000	E15	Breast_epithelial
chr10	6277000	6278000	E14	Breast_epithelial
chr10	6278000	6287000	E3	Breast_epithelial
chr10	6287000	6288000	E14	Breast_epithelial
chr10	6288000	6319000	E3	Breast_epithelial
chr10	6319000	6320000	E14	Breast_epithelial
chr10	6320000	6321000	E12	Breast_epithelial
chr10	6321000	6322000	E13	Breast_epithelial
chr10	6322000	6368000	E12	Breast_epithelial
chr10	6368000	6369000	E14	Breast_epithelial
chr10	6369000	6370000	E15	Breast_epithelial
chr10	6370000	6371000	E14	Breast_epithelial
chr10	6371000	6372000	E12	Breast_epithelial
chr10	6372000	6374000	E14	Breast_epithelial
chr10	6374000	6377000	E12	Breast_epithelial
chr10	6377000	6378000	E14	Breast_epithelial
chr10	6378000	6392000	E3	Breast_epithelial
chr10	6392000	6395000	E14	Breast_epithelial
chr10	6395000	6405000	E3	Breast_epithelial
chr10	6405000	6406000	E2	Breast_epithelial
chr10	6406000	6442000	E3	Breast_epithelial
chr10	6442000	6444000	E2	Breast_epithelial
chr10	6444000	6458000	E3	Breast_epithelial
chr10	6458000	6460000	E2	Breast_epithelial
chr10	6460000	6469000	E3	Breast_epithelial
chr10	6469000	6471000	E14	Breast_epithelial
chr10	6471000	6472000	E12	Breast_epithelial
chr10	6472000	6473000	E15	Breast_epithelial
chr10	6473000	6538000	E12	Breast_epithelial
chr10	6538000	6539000	E14	Breast_epithelial
chr10	6539000	6541000	E15	Breast_epithelial
chr10	6541000	6556000	E12	Breast_epithelial
chr10	6556000	6557000	E16	Breast_epithelial
chr10	6557000	6622000	E17	Breast_epithelial
chr10	6622000	6628000	E16	Breast_epithelial
chr10	6628000	6649000	E17	Breast_epithelial
chr10	6649000	6651000	E16	Breast_epithelial
chr10	6651000	6655000	E17	Breast_epithelial
chr10	6655000	6664000	E16	Breast_epithelial
chr10	6664000	6667000	E17	Breast_epithelial
chr10	6667000	6668000	E16	Breast_epithelial
chr10	6668000	6779000	E20	Breast_epithelial
chr10	6779000	6781000	E16	Breast_epithelial
chr10	6781000	6816000	E20	Breast_epithelial
chr10	6816000	6817000	E16	Breast_epithelial
chr10	6817000	6821000	E17	Breast_epithelial
chr10	6821000	6822000	E16	Breast_epithelial
chr10	6822000	6882000	E17	Breast_epithelial
chr10	6882000	6885000	E16	Breast_epithelial
chr10	6885000	6933000	E20	Breast_epithelial
chr10	6933000	6934000	E16	Breast_epithelial
chr10	6934000	6962000	E17	Breast_epithelial
chr10	6962000	6963000	E16	Breast_epithelial
chr10	6963000	7139000	E20	Breast_epithelial
chr10	7139000	7140000	E16	Breast_epithelial
chr10	7140000	7200000	E20	Breast_epithelial
chr10	7200000	7206000	E16	Breast_epithelial
chr10	7206000	7212000	E17	Breast_epithelial
chr10	7212000	7215000	E16	Breast_epithelial
chr10	7215000	7217000	E17	Breast_epithelial
chr10	7217000	7218000	E16	Breast_epithelial
chr10	7218000	7239000	E17	Breast_epithelial
chr10	7239000	7245000	E16	Breast_epithelial
chr10	7245000	7325000	E17	Breast_epithelial
chr10	7325000	7328000	E16	Breast_epithelial
chr10	7328000	7366000	E17	Breast_epithelial
chr10	7366000	7371000	E18	Breast_epithelial
chr10	7371000	7450000	E17	Breast_epithelial
chr10	7450000	7455000	E16	Breast_epithelial
chr10	7455000	7487000	E20	Breast_epithelial
chr10	7487000	7488000	E16	Breast_epithelial
chr10	7488000	7505000	E17	Breast_epithelial
chr10	7505000	7513000	E12	Breast_epithelial
chr10	7513000	7514000	E14	Breast_epithelial
chr10	7514000	7517000	E20	Breast_epithelial
chr10	7517000	7528000	E3	Breast_epithelial
chr10	7528000	7529000	E14	Breast_epithelial
chr10	7529000	7568000	E3	Breast_epithelial
chr10	7568000	7569000	E2	Breast_epithelial
chr10	7569000	7570000	E3	Breast_epithelial
chr10	7570000	7572000	E2	Breast_epithelial
chr10	7572000	7575000	E3	Breast_epithelial
chr10	7575000	7579000	E14	Breast_epithelial
chr10	7579000	7601000	E3	Breast_epithelial
chr10	7601000	7604000	E14	Breast_epithelial
chr10	7604000	7606000	E15	Breast_epithelial
chr10	7606000	7708000	E12	Breast_epithelial
chr10	7708000	7709000	E14	Breast_epithelial
chr10	7709000	7729000	E3	Breast_epithelial
chr10	7729000	7730000	E2	Breast_epithelial
chr10	7730000	7745000	E3	Breast_epithelial
chr10	7745000	7746000	E14	Breast_epithelial
chr10	7746000	7747000	E12	Breast_epithelial
chr10	7747000	7748000	E14	Breast_epithelial
chr10	7748000	7749000	E12	Breast_epithelial
chr10	7749000	7750000	E14	Breast_epithelial
chr10	7750000	7751000	E15	Breast_epithelial
chr10	7751000	7763000	E12	Breast_epithelial
chr10	7763000	7764000	E15	Breast_epithelial
chr10	7764000	7768000	E12	Breast_epithelial
chr10	7768000	7769000	E14	Breast_epithelial
chr10	7769000	7770000	E15	Breast_epithelial
chr10	7770000	7791000	E12	Breast_epithelial
chr10	7791000	7798000	E14	Breast_epithelial
chr10	7798000	7829000	E12	Breast_epithelial
chr10	7829000	7831000	E14	Breast_epithelial
chr10	7831000	7838000	E12	Breast_epithelial
chr10	7838000	7841000	E14	Breast_epithelial
chr10	7841000	7842000	E15	Breast_epithelial
chr10	7842000	7848000	E12	Breast_epithelial
chr10	7848000	7850000	E14	Breast_epithelial
chr10	7850000	7860000	E3	Breast_epithelial
chr10	7860000	7861000	E14	Breast_epithelial
chr10	7861000	7862000	E15	Breast_epithelial
chr10	7862000	7913000	E12	Breast_epithelial
chr10	7913000	7915000	E13	Breast_epithelial
chr10	7915000	8006000	E12	Breast_epithelial
chr10	8006000	8007000	E15	Breast_epithelial
chr10	8007000	8055000	E12	Breast_epithelial
chr10	8055000	8057000	E15	Breast_epithelial
chr10	8057000	8059000	E14	Breast_epithelial
chr10	8059000	8060000	E2	Breast_epithelial
chr10	8060000	8083000	E3	Breast_epithelial
chr10	8083000	8092000	E2	Breast_epithelial
chr10	8092000	8094000	E14	Breast_epithelial
chr10	8094000	8102000	E15	Breast_epithelial
chr10	8102000	8104000	E13	Breast_epithelial
chr10	8104000	8105000	E12	Breast_epithelial
chr10	8105000	8106000	E15	Breast_epithelial
chr10	8106000	8111000	E12	Breast_epithelial
chr10	8111000	8112000	E15	Breast_epithelial
chr10	8112000	8115000	E12	Breast_epithelial
chr10	8115000	8117000	E14	Breast_epithelial
chr10	8117000	8122000	E2	Breast_epithelial
chr10	8122000	8142000	E3	Breast_epithelial
chr10	8142000	8147000	E2	Breast_epithelial
chr10	8147000	8169000	E3	Breast_epithelial
chr10	8169000	8172000	E2	Breast_epithelial
chr10	8172000	8186000	E3	Breast_epithelial
chr10	8186000	8187000	E2	Breast_epithelial
chr10	8187000	8201000	E3	Breast_epithelial
chr10	8201000	8202000	E2	Breast_epithelial
chr10	8202000	8253000	E3	Breast_epithelial
chr10	8253000	8258000	E2	Breast_epithelial
chr10	8258000	8273000	E3	Breast_epithelial
chr10	8273000	8274000	E2	Breast_epithelial
chr10	8274000	8301000	E3	Breast_epithelial
chr10	8301000	8303000	E14	Breast_epithelial
chr10	8303000	8308000	E12	Breast_epithelial
chr10	8308000	8309000	E15	Breast_epithelial
chr10	8309000	8310000	E12	Breast_epithelial
chr10	8310000	8311000	E14	Breast_epithelial
chr10	8311000	8312000	E2	Breast_epithelial
chr10	8312000	8340000	E3	Breast_epithelial
chr10	8340000	8341000	E14	Breast_epithelial
chr10	8341000	8342000	E15	Breast_epithelial
chr10	8342000	8343000	E14	Breast_epithelial
chr10	8343000	8391000	E3	Breast_epithelial
chr10	8391000	8396000	E2	Breast_epithelial
chr10	8396000	8442000	E3	Breast_epithelial
chr10	8442000	8444000	E14	Breast_epithelial
chr10	8444000	8503000	E12	Breast_epithelial
chr10	8503000	8504000	E14	Breast_epithelial
chr10	8504000	8585000	E3	Breast_epithelial
chr10	8585000	8587000	E2	Breast_epithelial
chr10	8587000	8635000	E3	Breast_epithelial
chr10	8635000	8637000	E2	Breast_epithelial
chr10	8637000	8656000	E3	Breast_epithelial
chr10	8656000	8663000	E2	Breast_epithelial
chr10	8663000	8698000	E3	Breast_epithelial
chr10	8698000	8699000	E14	Breast_epithelial
chr10	8699000	8711000	E3	Breast_epithelial
chr10	8711000	8714000	E2	Breast_epithelial
chr10	8714000	8742000	E3	Breast_epithelial
chr10	8742000	8745000	E2	Breast_epithelial
chr10	8745000	8763000	E3	Breast_epithelial
chr10	8763000	8764000	E2	Breast_epithelial
chr10	8764000	8768000	E3	Breast_epithelial
chr10	8768000	8770000	E2	Breast_epithelial
chr10	8770000	8793000	E3	Breast_epithelial
chr10	8793000	8795000	E2	Breast_epithelial
chr10	8795000	8809000	E3	Breast_epithelial
chr10	8809000	8812000	E2	Breast_epithelial
chr10	8812000	8841000	E3	Breast_epithelial
chr10	8841000	8844000	E2	Breast_epithelial
chr10	8844000	8870000	E3	Breast_epithelial
chr10	8870000	8873000	E2	Breast_epithelial
chr10	8873000	8902000	E3	Breast_epithelial
chr10	8902000	8918000	E2	Breast_epithelial
chr10	8918000	8939000	E3	Breast_epithelial
chr10	8939000	8940000	E14	Breast_epithelial
chr10	8940000	8952000	E12	Breast_epithelial
chr10	8952000	8955000	E13	Breast_epithelial
chr10	8955000	8957000	E14	Breast_epithelial
chr10	8957000	9012000	E3	Breast_epithelial
chr10	9012000	9013000	E14	Breast_epithelial
chr10	9013000	9015000	E15	Breast_epithelial
chr10	9015000	9016000	E14	Breast_epithelial
chr10	9016000	9017000	E3	Breast_epithelial
chr10	9017000	9018000	E2	Breast_epithelial
chr10	9018000	9076000	E3	Breast_epithelial
chr10	9076000	9081000	E2	Breast_epithelial
chr10	9081000	9102000	E3	Breast_epithelial
chr10	9102000	9104000	E2	Breast_epithelial
chr10	9104000	9191000	E3	Breast_epithelial
chr10	9191000	9194000	E2	Breast_epithelial
chr10	9194000	9219000	E3	Breast_epithelial
chr10	9219000	9221000	E2	Breast_epithelial
chr10	9221000	9237000	E3	Breast_epithelial
chr10	9237000	9238000	E2	Breast_epithelial
chr10	9238000	9251000	E3	Breast_epithelial
chr10	9251000	9254000	E2	Breast_epithelial
chr10	9254000	9271000	E3	Breast_epithelial
chr10	9271000	9277000	E2	Breast_epithelial
chr10	9277000	9279000	E3	Breast_epithelial
chr10	9279000	9282000	E2	Breast_epithelial
chr10	9282000	9304000	E3	Breast_epithelial
chr10	9304000	9305000	E2	Breast_epithelial
chr10	9305000	9317000	E3	Breast_epithelial
chr10	9317000	9318000	E14	Breast_epithelial
chr10	9318000	9328000	E12	Breast_epithelial
chr10	9328000	9329000	E14	Breast_epithelial
chr10	9329000	9343000	E3	Breast_epithelial
chr10	9343000	9345000	E2	Breast_epithelial
chr10	9345000	9347000	E3	Breast_epithelial
chr10	9347000	9348000	E2	Breast_epithelial
chr10	9348000	9373000	E3	Breast_epithelial
chr10	9373000	9374000	E2	Breast_epithelial
chr10	9374000	9444000	E3	Breast_epithelial
chr10	9444000	9446000	E2	Breast_epithelial
chr10	9446000	9564000	E3	Breast_epithelial
chr10	9564000	9565000	E2	Breast_epithelial
chr10	9565000	9567000	E3	Breast_epithelial
chr10	9567000	9568000	E2	Breast_epithelial
chr10	9568000	9719000	E3	Breast_epithelial
chr10	9719000	9720000	E2	Breast_epithelial
chr10	9720000	9800000	E3	Breast_epithelial
chr10	9800000	9802000	E14	Breast_epithelial
chr10	9802000	9805000	E3	Breast_epithelial
chr10	9805000	9808000	E20	Breast_epithelial
chr10	9808000	9811000	E3	Breast_epithelial
chr10	9811000	9922000	E20	Breast_epithelial
chr10	9922000	9926000	E19	Breast_epithelial
chr10	9926000	10100000	E20	Breast_epithelial
chr10	10100000	10106000	E16	Breast_epithelial
chr10	10106000	10243000	E20	Breast_epithelial
chr10	10243000	10249000	E19	Breast_epithelial
chr10	10249000	10274000	E20	Breast_epithelial
chr10	10274000	10275000	E16	Breast_epithelial
chr10	10275000	10407000	E20	Breast_epithelial
chr10	10407000	10409000	E16	Breast_epithelial
chr10	10409000	10436000	E20	Breast_epithelial
chr10	10436000	10438000	E16	Breast_epithelial
chr10	10438000	10460000	E20	Breast_epithelial
chr10	10460000	10462000	E16	Breast_epithelial
chr10	10462000	10504000	E17	Breast_epithelial
chr10	10504000	10505000	E16	Breast_epithelial
chr10	10505000	10826000	E20	Breast_epithelial
chr10	10826000	10829000	E16	Breast_epithelial
chr10	10829000	10834000	E17	Breast_epithelial
chr10	10834000	10837000	E16	Breast_epithelial
chr10	10837000	10965000	E20	Breast_epithelial
chr10	10965000	10967000	E16	Breast_epithelial
chr10	10967000	10986000	E17	Breast_epithelial
chr10	10986000	10991000	E16	Breast_epithelial
chr10	10991000	10992000	E17	Breast_epithelial
chr10	10992000	10994000	E16	Breast_epithelial
chr10	10994000	11002000	E20	Breast_epithelial
chr10	11002000	11003000	E16	Breast_epithelial
chr10	11003000	11012000	E17	Breast_epithelial
chr10	11012000	11013000	E16	Breast_epithelial
chr10	11013000	11047000	E20	Breast_epithelial
chr10	11047000	11048000	E16	Breast_epithelial
chr10	11048000	11059000	E17	Breast_epithelial
chr10	11059000	11061000	E16	Breast_epithelial
chr10	11061000	11131000	E17	Breast_epithelial
chr10	11131000	11138000	E18	Breast_epithelial
chr10	11138000	11141000	E16	Breast_epithelial
chr10	11141000	11206000	E17	Breast_epithelial
chr10	11206000	11208000	E16	Breast_epithelial
chr10	11208000	11312000	E17	Breast_epithelial
chr10	11312000	11313000	E16	Breast_epithelial
chr10	11313000	11349000	E17	Breast_epithelial
chr10	11349000	11353000	E18	Breast_epithelial
chr10	11353000	11356000	E17	Breast_epithelial
chr10	11356000	11365000	E16	Breast_epithelial
chr10	11365000	11366000	E17	Breast_epithelial
chr10	11366000	11379000	E16	Breast_epithelial
chr10	11379000	11436000	E20	Breast_epithelial
chr10	11436000	11437000	E3	Breast_epithelial
chr10	11437000	11440000	E14	Breast_epithelial
chr10	11440000	11466000	E3	Breast_epithelial
chr10	11466000	11468000	E2	Breast_epithelial
chr10	11468000	11495000	E3	Breast_epithelial
chr10	11495000	11503000	E14	Breast_epithelial
chr10	11503000	11506000	E15	Breast_epithelial
chr10	11506000	11526000	E12	Breast_epithelial
chr10	11526000	11529000	E15	Breast_epithelial
chr10	11529000	11653000	E12	Breast_epithelial
chr10	11653000	11654000	E14	Breast_epithelial
chr10	11654000	11655000	E2	Breast_epithelial
chr10	11655000	11721000	E3	Breast_epithelial
chr10	11721000	11722000	E14	Breast_epithelial
chr10	11722000	11726000	E3	Breast_epithelial
chr10	11726000	11730000	E2	Breast_epithelial
chr10	11730000	11784000	E3	Breast_epithelial
chr10	11784000	11785000	E14	Breast_epithelial
chr10	11785000	11805000	E12	Breast_epithelial
chr10	11805000	11806000	E14	Breast_epithelial
chr10	11806000	11861000	E3	Breast_epithelial
chr10	11861000	11862000	E2	Breast_epithelial
chr10	11862000	11865000	E3	Breast_epithelial
chr10	11865000	11866000	E15	Breast_epithelial
chr10	11866000	11891000	E12	Breast_epithelial
chr10	11891000	11894000	E14	Breast_epithelial
chr10	11894000	11911000	E12	Breast_epithelial
chr10	11911000	11912000	E14	Breast_epithelial
chr10	11912000	11914000	E15	Breast_epithelial
chr10	11914000	11936000	E12	Breast_epithelial
chr10	11936000	11937000	E14	Breast_epithelial
chr10	11937000	11940000	E3	Breast_epithelial
chr10	11940000	11941000	E2	Breast_epithelial
chr10	11941000	11962000	E3	Breast_epithelial
chr10	11962000	11964000	E14	Breast_epithelial
chr10	11964000	12083000	E12	Breast_epithelial
chr10	12083000	12086000	E15	Breast_epithelial
chr10	12086000	12089000	E2	Breast_epithelial
chr10	12089000	12110000	E3	Breast_epithelial
chr10	12110000	12111000	E14	Breast_epithelial
chr10	12111000	12158000	E12	Breast_epithelial
chr10	12158000	12165000	E14	Breast_epithelial
chr10	12165000	12171000	E3	Breast_epithelial
chr10	12171000	12173000	E14	Breast_epithelial
chr10	12173000	12196000	E12	Breast_epithelial
chr10	12196000	12199000	E15	Breast_epithelial
chr10	12199000	12200000	E14	Breast_epithelial
chr10	12200000	12206000	E12	Breast_epithelial
chr10	12206000	12213000	E15	Breast_epithelial
chr10	12213000	12214000	E12	Breast_epithelial
chr10	12214000	12215000	E14	Breast_epithelial
chr10	12215000	12221000	E12	Breast_epithelial
chr10	12221000	12222000	E15	Breast_epithelial
chr10	12222000	12237000	E12	Breast_epithelial
chr10	12237000	12238000	E15	Breast_epithelial
chr10	12238000	12239000	E14	Breast_epithelial
chr10	12239000	12240000	E12	Breast_epithelial
chr10	12240000	12241000	E15	Breast_epithelial
chr10	12241000	12256000	E12	Breast_epithelial
chr10	12256000	12257000	E13	Breast_epithelial
chr10	12257000	12258000	E15	Breast_epithelial
chr10	12258000	12287000	E12	Breast_epithelial
chr10	12287000	12288000	E14	Breast_epithelial
chr10	12288000	12289000	E15	Breast_epithelial
chr10	12289000	12293000	E14	Breast_epithelial
chr10	12293000	12303000	E3	Breast_epithelial
chr10	12303000	12304000	E14	Breast_epithelial
chr10	12304000	12306000	E3	Breast_epithelial
chr10	12306000	12308000	E2	Breast_epithelial
chr10	12308000	12370000	E3	Breast_epithelial
chr10	12370000	12371000	E14	Breast_epithelial
chr10	12371000	12391000	E3	Breast_epithelial
chr10	12391000	12392000	E14	Breast_epithelial
chr10	12392000	12393000	E15	Breast_epithelial
chr10	12393000	12735000	E12	Breast_epithelial
chr10	12735000	12737000	E13	Breast_epithelial
chr10	12737000	12753000	E12	Breast_epithelial
chr10	12753000	12754000	E13	Breast_epithelial
chr10	12754000	12866000	E12	Breast_epithelial
chr10	12866000	12867000	E15	Breast_epithelial
chr10	12867000	12868000	E14	Breast_epithelial
chr10	12868000	12870000	E12	Breast_epithelial
chr10	12870000	12873000	E14	Breast_epithelial
chr10	12873000	12874000	E15	Breast_epithelial
chr10	12874000	12876000	E14	Breast_epithelial
chr10	12876000	12877000	E15	Breast_epithelial
chr10	12877000	12878000	E14	Breast_epithelial
chr10	12878000	12914000	E3	Breast_epithelial
chr10	12914000	12918000	E2	Breast_epithelial
chr10	12918000	12938000	E3	Breast_epithelial
chr10	12938000	12941000	E15	Breast_epithelial
chr10	12941000	13098000	E12	Breast_epithelial
chr10	13098000	13099000	E13	Breast_epithelial
chr10	13099000	13140000	E12	Breast_epithelial
chr10	13140000	13142000	E14	Breast_epithelial
chr10	13142000	13143000	E15	Breast_epithelial
chr10	13143000	13150000	E12	Breast_epithelial
chr10	13150000	13152000	E14	Breast_epithelial
chr10	13152000	13153000	E15	Breast_epithelial
chr10	13153000	13158000	E12	Breast_epithelial
chr10	13158000	13159000	E15	Breast_epithelial
chr10	13159000	13167000	E12	Breast_epithelial
chr10	13167000	13168000	E15	Breast_epithelial
chr10	13168000	13169000	E13	Breast_epithelial
chr10	13169000	13178000	E12	Breast_epithelial
chr10	13178000	13181000	E14	Breast_epithelial
chr10	13181000	13203000	E3	Breast_epithelial
chr10	13203000	13204000	E14	Breast_epithelial
chr10	13204000	13251000	E12	Breast_epithelial
chr10	13251000	13254000	E14	Breast_epithelial
chr10	13254000	13259000	E3	Breast_epithelial
chr10	13259000	13260000	E14	Breast_epithelial
chr10	13260000	13263000	E2	Breast_epithelial
chr10	13263000	13264000	E14	Breast_epithelial
chr10	13264000	13275000	E12	Breast_epithelial
chr10	13275000	13277000	E14	Breast_epithelial
chr10	13277000	13319000	E3	Breast_epithelial
chr10	13319000	13320000	E14	Breast_epithelial
chr10	13320000	13340000	E12	Breast_epithelial
chr10	13340000	13341000	E14	Breast_epithelial
chr10	13341000	13342000	E15	Breast_epithelial
chr10	13342000	13344000	E14	Breast_epithelial
chr10	13344000	13345000	E2	Breast_epithelial
chr10	13345000	13359000	E3	Breast_epithelial
chr10	13359000	13362000	E14	Breast_epithelial
chr10	13362000	13380000	E12	Breast_epithelial
chr10	13380000	13381000	E15	Breast_epithelial
chr10	13381000	13389000	E12	Breast_epithelial
chr10	13389000	13391000	E14	Breast_epithelial
chr10	13391000	13393000	E2	Breast_epithelial
chr10	13393000	13413000	E3	Breast_epithelial
chr10	13413000	13415000	E2	Breast_epithelial
chr10	13415000	13456000	E3	Breast_epithelial
chr10	13456000	13457000	E2	Breast_epithelial
chr10	13457000	13458000	E14	Breast_epithelial
chr10	13458000	13464000	E12	Breast_epithelial
chr10	13464000	13465000	E14	Breast_epithelial
chr10	13465000	13480000	E3	Breast_epithelial
chr10	13480000	13481000	E14	Breast_epithelial
chr10	13481000	13482000	E12	Breast_epithelial
chr10	13482000	13483000	E13	Breast_epithelial
chr10	13483000	13541000	E12	Breast_epithelial
chr10	13541000	13543000	E15	Breast_epithelial
chr10	13543000	13545000	E14	Breast_epithelial
chr10	13545000	13553000	E3	Breast_epithelial
chr10	13553000	13554000	E14	Breast_epithelial
chr10	13554000	13570000	E3	Breast_epithelial
chr10	13570000	13573000	E14	Breast_epithelial
chr10	13573000	13578000	E3	Breast_epithelial
chr10	13578000	13579000	E2	Breast_epithelial
chr10	13579000	13628000	E3	Breast_epithelial
chr10	13628000	13629000	E14	Breast_epithelial
chr10	13629000	13653000	E12	Breast_epithelial
chr10	13653000	13654000	E14	Breast_epithelial
chr10	13654000	13655000	E12	Breast_epithelial
chr10	13655000	13656000	E13	Breast_epithelial
chr10	13656000	13657000	E14	Breast_epithelial
chr10	13657000	13659000	E15	Breast_epithelial
chr10	13659000	13672000	E12	Breast_epithelial
chr10	13672000	13675000	E14	Breast_epithelial
chr10	13675000	13678000	E12	Breast_epithelial
chr10	13678000	13681000	E14	Breast_epithelial
chr10	13681000	13685000	E12	Breast_epithelial
chr10	13685000	13688000	E15	Breast_epithelial
chr10	13688000	13689000	E14	Breast_epithelial
chr10	13689000	13693000	E12	Breast_epithelial
chr10	13693000	13696000	E14	Breast_epithelial
chr10	13696000	13699000	E15	Breast_epithelial
chr10	13699000	13701000	E12	Breast_epithelial
chr10	13701000	13702000	E15	Breast_epithelial
chr10	13702000	13703000	E14	Breast_epithelial
chr10	13703000	13716000	E12	Breast_epithelial
chr10	13716000	13717000	E15	Breast_epithelial
chr10	13717000	13803000	E12	Breast_epithelial
chr10	13803000	13804000	E15	Breast_epithelial
chr10	13804000	13829000	E12	Breast_epithelial
chr10	13829000	13830000	E13	Breast_epithelial
chr10	13830000	13902000	E12	Breast_epithelial
chr10	13902000	13904000	E17	Breast_epithelial
chr10	13904000	13917000	E12	Breast_epithelial
chr10	13917000	14116000	E17	Breast_epithelial
chr10	14116000	14117000	E16	Breast_epithelial
chr10	14117000	14124000	E17	Breast_epithelial
chr10	14124000	14126000	E16	Breast_epithelial
chr10	14126000	14504000	E17	Breast_epithelial
chr10	14504000	14505000	E16	Breast_epithelial
chr10	14505000	14560000	E20	Breast_epithelial
chr10	14560000	14564000	E16	Breast_epithelial
chr10	14564000	14588000	E17	Breast_epithelial
chr10	14588000	14595000	E12	Breast_epithelial
chr10	14595000	14599000	E16	Breast_epithelial
chr10	14599000	14600000	E17	Breast_epithelial
chr10	14600000	14613000	E12	Breast_epithelial
chr10	14613000	14614000	E15	Breast_epithelial
chr10	14614000	14615000	E14	Breast_epithelial
chr10	14615000	14694000	E12	Breast_epithelial
chr10	14694000	14695000	E14	Breast_epithelial
chr10	14695000	14696000	E15	Breast_epithelial
chr10	14696000	14816000	E12	Breast_epithelial
chr10	14816000	14817000	E15	Breast_epithelial
chr10	14817000	14861000	E3	Breast_epithelial
chr10	14861000	14862000	E14	Breast_epithelial
chr10	14862000	14878000	E12	Breast_epithelial
chr10	14878000	14879000	E14	Breast_epithelial
chr10	14879000	14881000	E15	Breast_epithelial
chr10	14881000	14883000	E14	Breast_epithelial
chr10	14883000	14884000	E12	Breast_epithelial
chr10	14884000	14886000	E15	Breast_epithelial
chr10	14886000	14887000	E14	Breast_epithelial
chr10	14887000	14891000	E12	Breast_epithelial
chr10	14891000	14892000	E14	Breast_epithelial
chr10	14892000	14893000	E12	Breast_epithelial
chr10	14893000	14894000	E15	Breast_epithelial
chr10	14894000	14895000	E14	Breast_epithelial
chr10	14895000	14896000	E12	Breast_epithelial
chr10	14896000	14897000	E14	Breast_epithelial
chr10	14897000	14912000	E12	Breast_epithelial
chr10	14912000	14913000	E15	Breast_epithelial
chr10	14913000	14914000	E14	Breast_epithelial
chr10	14914000	14919000	E3	Breast_epithelial
chr10	14919000	14921000	E14	Breast_epithelial
chr10	14921000	14938000	E12	Breast_epithelial
chr10	14938000	14939000	E14	Breast_epithelial
chr10	14939000	14940000	E15	Breast_epithelial
chr10	14940000	14944000	E14	Breast_epithelial
chr10	14944000	14946000	E15	Breast_epithelial
chr10	14946000	14949000	E12	Breast_epithelial
chr10	14949000	14952000	E14	Breast_epithelial
chr10	14952000	14976000	E12	Breast_epithelial
chr10	14976000	14979000	E14	Breast_epithelial
chr10	14979000	14995000	E12	Breast_epithelial
chr10	14995000	14997000	E14	Breast_epithelial
chr10	14997000	15001000	E3	Breast_epithelial
chr10	15001000	15002000	E14	Breast_epithelial
chr10	15002000	15013000	E12	Breast_epithelial
chr10	15013000	15014000	E13	Breast_epithelial
chr10	15014000	15015000	E14	Breast_epithelial
chr10	15015000	15033000	E3	Breast_epithelial
chr10	15033000	15034000	E2	Breast_epithelial
chr10	15034000	15085000	E3	Breast_epithelial
chr10	15085000	15086000	E14	Breast_epithelial
chr10	15086000	15115000	E12	Breast_epithelial
chr10	15115000	15116000	E14	Breast_epithelial
chr10	15116000	15119000	E3	Breast_epithelial
chr10	15119000	15121000	E14	Breast_epithelial
chr10	15121000	15130000	E12	Breast_epithelial
chr10	15130000	15131000	E14	Breast_epithelial
chr10	15131000	15137000	E3	Breast_epithelial
chr10	15137000	15139000	E14	Breast_epithelial
chr10	15139000	15140000	E15	Breast_epithelial
chr10	15140000	15144000	E12	Breast_epithelial
chr10	15144000	15145000	E14	Breast_epithelial
chr10	15145000	15146000	E15	Breast_epithelial
chr10	15146000	15147000	E14	Breast_epithelial
chr10	15147000	15149000	E2	Breast_epithelial
chr10	15149000	15152000	E14	Breast_epithelial
chr10	15152000	15210000	E12	Breast_epithelial
chr10	15210000	15211000	E14	Breast_epithelial
chr10	15211000	15213000	E2	Breast_epithelial
chr10	15213000	15251000	E3	Breast_epithelial
chr10	15251000	15253000	E2	Breast_epithelial
chr10	15253000	15254000	E14	Breast_epithelial
chr10	15254000	15256000	E15	Breast_epithelial
chr10	15256000	15286000	E12	Breast_epithelial
chr10	15286000	15291000	E17	Breast_epithelial
chr10	15291000	15296000	E12	Breast_epithelial
chr10	15296000	15297000	E16	Breast_epithelial
chr10	15297000	15412000	E17	Breast_epithelial
chr10	15412000	15413000	E16	Breast_epithelial
chr10	15413000	15555000	E20	Breast_epithelial
chr10	15555000	15562000	E16	Breast_epithelial
chr10	15562000	15600000	E17	Breast_epithelial
chr10	15600000	15601000	E16	Breast_epithelial
chr10	15601000	15646000	E17	Breast_epithelial
chr10	15646000	15651000	E16	Breast_epithelial
chr10	15651000	15713000	E17	Breast_epithelial
chr10	15713000	15715000	E16	Breast_epithelial
chr10	15715000	15719000	E17	Breast_epithelial
chr10	15719000	15721000	E16	Breast_epithelial
chr10	15721000	15729000	E17	Breast_epithelial
chr10	15729000	15730000	E16	Breast_epithelial
chr10	15730000	15760000	E17	Breast_epithelial
chr10	15760000	15762000	E16	Breast_epithelial
chr10	15762000	15820000	E20	Breast_epithelial
chr10	15820000	15821000	E16	Breast_epithelial
chr10	15821000	15828000	E17	Breast_epithelial
chr10	15828000	15829000	E16	Breast_epithelial
chr10	15829000	15831000	E17	Breast_epithelial
chr10	15831000	15832000	E16	Breast_epithelial
chr10	15832000	15858000	E17	Breast_epithelial
chr10	15858000	15860000	E16	Breast_epithelial
chr10	15860000	15875000	E17	Breast_epithelial
chr10	15875000	15886000	E16	Breast_epithelial
chr10	15886000	15902000	E17	Breast_epithelial
chr10	15902000	15903000	E16	Breast_epithelial
chr10	15903000	15928000	E20	Breast_epithelial
chr10	15928000	15929000	E16	Breast_epithelial
chr10	15929000	16047000	E20	Breast_epithelial
chr10	16047000	16048000	E16	Breast_epithelial
chr10	16048000	16249000	E20	Breast_epithelial
chr10	16249000	16250000	E16	Breast_epithelial
chr10	16250000	16320000	E20	Breast_epithelial
chr10	16320000	16321000	E16	Breast_epithelial
chr10	16321000	16337000	E17	Breast_epithelial
chr10	16337000	16338000	E16	Breast_epithelial
chr10	16338000	16401000	E20	Breast_epithelial
chr10	16401000	16407000	E19	Breast_epithelial
chr10	16407000	16440000	E20	Breast_epithelial
chr10	16440000	16441000	E16	Breast_epithelial
chr10	16441000	16478000	E20	Breast_epithelial
chr10	16478000	16480000	E16	Breast_epithelial
chr10	16480000	16553000	E17	Breast_epithelial
chr10	16553000	16557000	E16	Breast_epithelial
chr10	16557000	16562000	E17	Breast_epithelial
chr10	16562000	16564000	E16	Breast_epithelial
chr10	16564000	16632000	E20	Breast_epithelial
chr10	16632000	16635000	E16	Breast_epithelial
chr10	16635000	16753000	E17	Breast_epithelial
chr10	16753000	16757000	E18	Breast_epithelial
chr10	16757000	16858000	E17	Breast_epithelial
chr10	16858000	16860000	E16	Breast_epithelial
chr10	16860000	16865000	E20	Breast_epithelial
chr10	16865000	16867000	E16	Breast_epithelial
chr10	16867000	16877000	E17	Breast_epithelial
chr10	16877000	16879000	E16	Breast_epithelial
chr10	16879000	16916000	E17	Breast_epithelial
chr10	16916000	16919000	E16	Breast_epithelial
chr10	16919000	16930000	E17	Breast_epithelial
chr10	16930000	16933000	E16	Breast_epithelial
chr10	16933000	16940000	E17	Breast_epithelial
chr10	16940000	16950000	E16	Breast_epithelial
chr10	16950000	16955000	E17	Breast_epithelial
chr10	16955000	16958000	E16	Breast_epithelial
chr10	16958000	16960000	E17	Breast_epithelial
chr10	16960000	16962000	E16	Breast_epithelial
chr10	16962000	16979000	E17	Breast_epithelial
chr10	16979000	16983000	E16	Breast_epithelial
chr10	16983000	16989000	E17	Breast_epithelial
chr10	16989000	16992000	E16	Breast_epithelial
chr10	16992000	16994000	E17	Breast_epithelial
chr10	16994000	16997000	E16	Breast_epithelial
chr10	16997000	17026000	E17	Breast_epithelial
chr10	17026000	17027000	E16	Breast_epithelial
chr10	17027000	17083000	E17	Breast_epithelial
chr10	17083000	17090000	E16	Breast_epithelial
chr10	17090000	17126000	E17	Breast_epithelial
chr10	17126000	17128000	E16	Breast_epithelial
chr10	17128000	17145000	E17	Breast_epithelial
chr10	17145000	17148000	E16	Breast_epithelial
chr10	17148000	17151000	E17	Breast_epithelial
chr10	17151000	17153000	E16	Breast_epithelial
chr10	17153000	17156000	E17	Breast_epithelial
chr10	17156000	17158000	E16	Breast_epithelial
chr10	17158000	17164000	E17	Breast_epithelial
chr10	17164000	17172000	E16	Breast_epithelial
chr10	17172000	17179000	E20	Breast_epithelial
chr10	17179000	17180000	E16	Breast_epithelial
chr10	17180000	17188000	E20	Breast_epithelial
chr10	17188000	17191000	E16	Breast_epithelial
chr10	17191000	17194000	E17	Breast_epithelial
chr10	17194000	17205000	E16	Breast_epithelial
chr10	17205000	17243000	E17	Breast_epithelial
chr10	17243000	17244000	E16	Breast_epithelial
chr10	17244000	17256000	E20	Breast_epithelial
chr10	17256000	17260000	E16	Breast_epithelial
chr10	17260000	17268000	E17	Breast_epithelial
chr10	17268000	17280000	E16	Breast_epithelial
chr10	17280000	17303000	E20	Breast_epithelial
chr10	17303000	17307000	E19	Breast_epithelial
chr10	17307000	17356000	E20	Breast_epithelial
chr10	17356000	17361000	E3	Breast_epithelial
chr10	17361000	17363000	E14	Breast_epithelial
chr10	17363000	17387000	E12	Breast_epithelial
chr10	17387000	17443000	E17	Breast_epithelial
chr10	17443000	17451000	E12	Breast_epithelial
chr10	17451000	17452000	E14	Breast_epithelial
chr10	17452000	17453000	E15	Breast_epithelial
chr10	17453000	17495000	E12	Breast_epithelial
chr10	17495000	17496000	E15	Breast_epithelial
chr10	17496000	17497000	E14	Breast_epithelial
chr10	17497000	17522000	E3	Breast_epithelial
chr10	17522000	17526000	E20	Breast_epithelial
chr10	17526000	17529000	E3	Breast_epithelial
chr10	17529000	17533000	E20	Breast_epithelial
chr10	17533000	17538000	E3	Breast_epithelial
chr10	17538000	17631000	E20	Breast_epithelial
chr10	17631000	17633000	E16	Breast_epithelial
chr10	17633000	17657000	E17	Breast_epithelial
chr10	17657000	17660000	E16	Breast_epithelial
chr10	17660000	17683000	E20	Breast_epithelial
chr10	17683000	17687000	E16	Breast_epithelial
chr10	17687000	17735000	E17	Breast_epithelial
chr10	17735000	17736000	E16	Breast_epithelial
chr10	17736000	17737000	E17	Breast_epithelial
chr10	17737000	17739000	E16	Breast_epithelial
chr10	17739000	17746000	E17	Breast_epithelial
chr10	17746000	17748000	E16	Breast_epithelial
chr10	17748000	17756000	E17	Breast_epithelial
chr10	17756000	17758000	E16	Breast_epithelial
chr10	17758000	17794000	E20	Breast_epithelial
chr10	17794000	17795000	E16	Breast_epithelial
chr10	17795000	17800000	E17	Breast_epithelial
chr10	17800000	17837000	E12	Breast_epithelial
chr10	17837000	17843000	E14	Breast_epithelial
chr10	17843000	17851000	E3	Breast_epithelial
chr10	17851000	17852000	E14	Breast_epithelial
chr10	17852000	17853000	E12	Breast_epithelial
chr10	17853000	17894000	E17	Breast_epithelial
chr10	17894000	17899000	E16	Breast_epithelial
chr10	17899000	17905000	E17	Breast_epithelial
chr10	17905000	17906000	E16	Breast_epithelial
chr10	17906000	17912000	E17	Breast_epithelial
chr10	17912000	17924000	E16	Breast_epithelial
chr10	17924000	17940000	E17	Breast_epithelial
chr10	17940000	17944000	E16	Breast_epithelial
chr10	17944000	17948000	E17	Breast_epithelial
chr10	17948000	17953000	E16	Breast_epithelial
chr10	17953000	17975000	E20	Breast_epithelial
chr10	17975000	17991000	E1	Breast_epithelial
chr10	17991000	17998000	E2	Breast_epithelial
chr10	17998000	18024000	E1	Breast_epithelial
chr10	18024000	18041000	E20	Breast_epithelial
chr10	18041000	18042000	E16	Breast_epithelial
chr10	18042000	18055000	E17	Breast_epithelial
chr10	18055000	18084000	E12	Breast_epithelial
chr10	18084000	18090000	E14	Breast_epithelial
chr10	18090000	18098000	E3	Breast_epithelial
chr10	18098000	18099000	E14	Breast_epithelial
chr10	18099000	18105000	E12	Breast_epithelial
chr10	18105000	18150000	E17	Breast_epithelial
chr10	18150000	18156000	E16	Breast_epithelial
chr10	18156000	18159000	E17	Breast_epithelial
chr10	18159000	18170000	E16	Breast_epithelial
chr10	18170000	18189000	E17	Breast_epithelial
chr10	18189000	18191000	E16	Breast_epithelial
chr10	18191000	18195000	E17	Breast_epithelial
chr10	18195000	18200000	E16	Breast_epithelial
chr10	18200000	18240000	E20	Breast_epithelial
chr10	18240000	18243000	E16	Breast_epithelial
chr10	18243000	18270000	E17	Breast_epithelial
chr10	18270000	18271000	E16	Breast_epithelial
chr10	18271000	18280000	E17	Breast_epithelial
chr10	18280000	18285000	E16	Breast_epithelial
chr10	18285000	18289000	E17	Breast_epithelial
chr10	18289000	18300000	E16	Breast_epithelial
chr10	18300000	18331000	E17	Breast_epithelial
chr10	18331000	18332000	E16	Breast_epithelial
chr10	18332000	18429000	E20	Breast_epithelial
chr10	18429000	18431000	E16	Breast_epithelial
chr10	18431000	18527000	E17	Breast_epithelial
chr10	18527000	18528000	E16	Breast_epithelial
chr10	18528000	18549000	E17	Breast_epithelial
chr10	18549000	18551000	E16	Breast_epithelial
chr10	18551000	18689000	E17	Breast_epithelial
chr10	18689000	18691000	E16	Breast_epithelial
chr10	18691000	18802000	E17	Breast_epithelial
chr10	18802000	18804000	E16	Breast_epithelial
chr10	18804000	18807000	E17	Breast_epithelial
chr10	18807000	18808000	E16	Breast_epithelial
chr10	18808000	18820000	E17	Breast_epithelial
chr10	18820000	18835000	E16	Breast_epithelial
chr10	18835000	18842000	E17	Breast_epithelial
chr10	18842000	18864000	E18	Breast_epithelial
chr10	18864000	18884000	E17	Breast_epithelial
chr10	18884000	18940000	E12	Breast_epithelial
chr10	18940000	18941000	E14	Breast_epithelial
chr10	18941000	18948000	E3	Breast_epithelial
chr10	18948000	18949000	E14	Breast_epithelial
chr10	18949000	18961000	E12	Breast_epithelial
chr10	18961000	18963000	E14	Breast_epithelial
chr10	18963000	18969000	E15	Breast_epithelial
chr10	18969000	18971000	E14	Breast_epithelial
chr10	18971000	19015000	E3	Breast_epithelial
chr10	19015000	19016000	E2	Breast_epithelial
chr10	19016000	19035000	E3	Breast_epithelial
chr10	19035000	19037000	E14	Breast_epithelial
chr10	19037000	19082000	E3	Breast_epithelial
chr10	19082000	19083000	E2	Breast_epithelial
chr10	19083000	19337000	E3	Breast_epithelial
chr10	19337000	19338000	E14	Breast_epithelial
chr10	19338000	19378000	E12	Breast_epithelial
chr10	19378000	19380000	E13	Breast_epithelial
chr10	19380000	19493000	E12	Breast_epithelial
chr10	19493000	19494000	E13	Breast_epithelial
chr10	19494000	19879000	E12	Breast_epithelial
chr10	19879000	19881000	E17	Breast_epithelial
chr10	19881000	19887000	E12	Breast_epithelial
chr10	19887000	19893000	E17	Breast_epithelial
chr10	19893000	19899000	E12	Breast_epithelial
chr10	19899000	19909000	E17	Breast_epithelial
chr10	19909000	19982000	E12	Breast_epithelial
chr10	19982000	19984000	E17	Breast_epithelial
chr10	19984000	20010000	E12	Breast_epithelial
chr10	20010000	20011000	E15	Breast_epithelial
chr10	20011000	20012000	E14	Breast_epithelial
chr10	20012000	20014000	E16	Breast_epithelial
chr10	20014000	20017000	E17	Breast_epithelial
chr10	20017000	20020000	E16	Breast_epithelial
chr10	20020000	20023000	E17	Breast_epithelial
chr10	20023000	20024000	E16	Breast_epithelial
chr10	20024000	20072000	E20	Breast_epithelial
chr10	20072000	20073000	E16	Breast_epithelial
chr10	20073000	20081000	E20	Breast_epithelial
chr10	20081000	20082000	E16	Breast_epithelial
chr10	20082000	20105000	E20	Breast_epithelial
chr10	20105000	20106000	E16	Breast_epithelial
chr10	20106000	20359000	E17	Breast_epithelial
chr10	20359000	20360000	E16	Breast_epithelial
chr10	20360000	20380000	E17	Breast_epithelial
chr10	20380000	20381000	E16	Breast_epithelial
chr10	20381000	20446000	E17	Breast_epithelial
chr10	20446000	20507000	E12	Breast_epithelial
chr10	20507000	20508000	E15	Breast_epithelial
chr10	20508000	20568000	E12	Breast_epithelial
chr10	20568000	20570000	E14	Breast_epithelial
chr10	20570000	20571000	E15	Breast_epithelial
chr10	20571000	20576000	E14	Breast_epithelial
chr10	20576000	20579000	E15	Breast_epithelial
chr10	20579000	20581000	E3	Breast_epithelial
chr10	20581000	20582000	E2	Breast_epithelial
chr10	20582000	20745000	E3	Breast_epithelial
chr10	20745000	20747000	E2	Breast_epithelial
chr10	20747000	20840000	E3	Breast_epithelial
chr10	20840000	20841000	E14	Breast_epithelial
chr10	20841000	21057000	E3	Breast_epithelial
chr10	21057000	21058000	E2	Breast_epithelial
chr10	21058000	21068000	E3	Breast_epithelial
chr10	21068000	21069000	E14	Breast_epithelial
chr10	21069000	21075000	E15	Breast_epithelial
chr10	21075000	21076000	E12	Breast_epithelial
chr10	21076000	21077000	E15	Breast_epithelial
chr10	21077000	21097000	E12	Breast_epithelial
chr10	21097000	21099000	E15	Breast_epithelial
chr10	21099000	21112000	E12	Breast_epithelial
chr10	21112000	21113000	E15	Breast_epithelial
chr10	21113000	21147000	E12	Breast_epithelial
chr10	21147000	21149000	E14	Breast_epithelial
chr10	21149000	21177000	E12	Breast_epithelial
chr10	21177000	21179000	E15	Breast_epithelial
chr10	21179000	21461000	E12	Breast_epithelial
chr10	21461000	21462000	E15	Breast_epithelial
chr10	21462000	21464000	E14	Breast_epithelial
chr10	21464000	21467000	E2	Breast_epithelial
chr10	21467000	21480000	E3	Breast_epithelial
chr10	21480000	21485000	E2	Breast_epithelial
chr10	21485000	21558000	E3	Breast_epithelial
chr10	21558000	21560000	E2	Breast_epithelial
chr10	21560000	21561000	E3	Breast_epithelial
chr10	21561000	21562000	E2	Breast_epithelial
chr10	21562000	21581000	E3	Breast_epithelial
chr10	21581000	21582000	E2	Breast_epithelial
chr10	21582000	21610000	E3	Breast_epithelial
chr10	21610000	21611000	E14	Breast_epithelial
chr10	21611000	21614000	E3	Breast_epithelial
chr10	21614000	21617000	E2	Breast_epithelial
chr10	21617000	21624000	E3	Breast_epithelial
chr10	21624000	21626000	E2	Breast_epithelial
chr10	21626000	21629000	E3	Breast_epithelial
chr10	21629000	21630000	E14	Breast_epithelial
chr10	21630000	21657000	E12	Breast_epithelial
chr10	21657000	21659000	E14	Breast_epithelial
chr10	21659000	21661000	E12	Breast_epithelial
chr10	21661000	21662000	E14	Breast_epithelial
chr10	21662000	21688000	E3	Breast_epithelial
chr10	21688000	21693000	E2	Breast_epithelial
chr10	21693000	21720000	E3	Breast_epithelial
chr10	21720000	21723000	E2	Breast_epithelial
chr10	21723000	21770000	E3	Breast_epithelial
chr10	21770000	21771000	E14	Breast_epithelial
chr10	21771000	21774000	E3	Breast_epithelial
chr10	21774000	21775000	E14	Breast_epithelial
chr10	21775000	21781000	E3	Breast_epithelial
chr10	21781000	21783000	E14	Breast_epithelial
chr10	21783000	21786000	E15	Breast_epithelial
chr10	21786000	21792000	E2	Breast_epithelial
chr10	21792000	21802000	E3	Breast_epithelial
chr10	21802000	21803000	E14	Breast_epithelial
chr10	21803000	21805000	E15	Breast_epithelial
chr10	21805000	21807000	E14	Breast_epithelial
chr10	21807000	21815000	E15	Breast_epithelial
chr10	21815000	21964000	E12	Breast_epithelial
chr10	21964000	21965000	E13	Breast_epithelial
chr10	21965000	22015000	E12	Breast_epithelial
chr10	22015000	22016000	E14	Breast_epithelial
chr10	22016000	22017000	E15	Breast_epithelial
chr10	22017000	22019000	E12	Breast_epithelial
chr10	22019000	22024000	E15	Breast_epithelial
chr10	22024000	22028000	E12	Breast_epithelial
chr10	22028000	22029000	E14	Breast_epithelial
chr10	22029000	22032000	E15	Breast_epithelial
chr10	22032000	22033000	E14	Breast_epithelial
chr10	22033000	22034000	E2	Breast_epithelial
chr10	22034000	22045000	E3	Breast_epithelial
chr10	22045000	22046000	E14	Breast_epithelial
chr10	22046000	22047000	E15	Breast_epithelial
chr10	22047000	22070000	E12	Breast_epithelial
chr10	22070000	22072000	E13	Breast_epithelial
chr10	22072000	22207000	E12	Breast_epithelial
chr10	22207000	22210000	E15	Breast_epithelial
chr10	22210000	22242000	E12	Breast_epithelial
chr10	22242000	22243000	E13	Breast_epithelial
chr10	22243000	22282000	E12	Breast_epithelial
chr10	22282000	22283000	E13	Breast_epithelial
chr10	22283000	22292000	E12	Breast_epithelial
chr10	22292000	22293000	E14	Breast_epithelial
chr10	22293000	22342000	E3	Breast_epithelial
chr10	22342000	22343000	E2	Breast_epithelial
chr10	22343000	22354000	E3	Breast_epithelial
chr10	22354000	22355000	E2	Breast_epithelial
chr10	22355000	22375000	E3	Breast_epithelial
chr10	22375000	22377000	E2	Breast_epithelial
chr10	22377000	22497000	E3	Breast_epithelial
chr10	22497000	22499000	E14	Breast_epithelial
chr10	22499000	22507000	E3	Breast_epithelial
chr10	22507000	22511000	E14	Breast_epithelial
chr10	22511000	22540000	E3	Breast_epithelial
chr10	22540000	22541000	E2	Breast_epithelial
chr10	22541000	22544000	E15	Breast_epithelial
chr10	22544000	22546000	E2	Breast_epithelial
chr10	22546000	22547000	E14	Breast_epithelial
chr10	22547000	22604000	E3	Breast_epithelial
chr10	22604000	22608000	E14	Breast_epithelial
chr10	22608000	22609000	E15	Breast_epithelial
chr10	22609000	22611000	E14	Breast_epithelial
chr10	22611000	22614000	E15	Breast_epithelial
chr10	22614000	22615000	E12	Breast_epithelial
chr10	22615000	22622000	E15	Breast_epithelial
chr10	22622000	22623000	E2	Breast_epithelial
chr10	22623000	22628000	E3	Breast_epithelial
chr10	22628000	22629000	E2	Breast_epithelial
chr10	22629000	22630000	E14	Breast_epithelial
chr10	22630000	22634000	E2	Breast_epithelial
chr10	22634000	22635000	E15	Breast_epithelial
chr10	22635000	22675000	E12	Breast_epithelial
chr10	22675000	22677000	E15	Breast_epithelial
chr10	22677000	22678000	E12	Breast_epithelial
chr10	22678000	22679000	E14	Breast_epithelial
chr10	22679000	22680000	E12	Breast_epithelial
chr10	22680000	22681000	E15	Breast_epithelial
chr10	22681000	22705000	E12	Breast_epithelial
chr10	22705000	22707000	E14	Breast_epithelial
chr10	22707000	22716000	E3	Breast_epithelial
chr10	22716000	22718000	E2	Breast_epithelial
chr10	22718000	22722000	E3	Breast_epithelial
chr10	22722000	22727000	E2	Breast_epithelial
chr10	22727000	22765000	E3	Breast_epithelial
chr10	22765000	22767000	E2	Breast_epithelial
chr10	22767000	22783000	E3	Breast_epithelial
chr10	22783000	22784000	E2	Breast_epithelial
chr10	22784000	22792000	E3	Breast_epithelial
chr10	22792000	22793000	E2	Breast_epithelial
chr10	22793000	22823000	E3	Breast_epithelial
chr10	22823000	22824000	E14	Breast_epithelial
chr10	22824000	22827000	E15	Breast_epithelial
chr10	22827000	22896000	E12	Breast_epithelial
chr10	22896000	22897000	E15	Breast_epithelial
chr10	22897000	22898000	E12	Breast_epithelial
chr10	22898000	22899000	E15	Breast_epithelial
chr10	22899000	23002000	E12	Breast_epithelial
chr10	23002000	23004000	E14	Breast_epithelial
chr10	23004000	23076000	E3	Breast_epithelial
chr10	23076000	23077000	E14	Breast_epithelial
chr10	23077000	23092000	E3	Breast_epithelial
chr10	23092000	23095000	E2	Breast_epithelial
chr10	23095000	23105000	E3	Breast_epithelial
chr10	23105000	23107000	E2	Breast_epithelial
chr10	23107000	23135000	E3	Breast_epithelial
chr10	23135000	23138000	E2	Breast_epithelial
chr10	23138000	23144000	E3	Breast_epithelial
chr10	23144000	23147000	E2	Breast_epithelial
chr10	23147000	23216000	E3	Breast_epithelial
chr10	23216000	23217000	E14	Breast_epithelial
chr10	23217000	23247000	E12	Breast_epithelial
chr10	23247000	23248000	E14	Breast_epithelial
chr10	23248000	23249000	E15	Breast_epithelial
chr10	23249000	23250000	E12	Breast_epithelial
chr10	23250000	23251000	E15	Breast_epithelial
chr10	23251000	23286000	E12	Breast_epithelial
chr10	23286000	23287000	E14	Breast_epithelial
chr10	23287000	23326000	E12	Breast_epithelial
chr10	23326000	23327000	E15	Breast_epithelial
chr10	23327000	23328000	E14	Breast_epithelial
chr10	23328000	23340000	E3	Breast_epithelial
chr10	23340000	23343000	E2	Breast_epithelial
chr10	23343000	23363000	E3	Breast_epithelial
chr10	23363000	23364000	E14	Breast_epithelial
chr10	23364000	23370000	E3	Breast_epithelial
chr10	23370000	23371000	E2	Breast_epithelial
chr10	23371000	23384000	E3	Breast_epithelial
chr10	23384000	23385000	E14	Breast_epithelial
chr10	23385000	23408000	E12	Breast_epithelial
chr10	23408000	23411000	E14	Breast_epithelial
chr10	23411000	23447000	E3	Breast_epithelial
chr10	23447000	23448000	E2	Breast_epithelial
chr10	23448000	23455000	E3	Breast_epithelial
chr10	23455000	23456000	E14	Breast_epithelial
chr10	23456000	23481000	E3	Breast_epithelial
chr10	23481000	23483000	E14	Breast_epithelial
chr10	23483000	23484000	E3	Breast_epithelial
chr10	23484000	23492000	E2	Breast_epithelial
chr10	23492000	23493000	E15	Breast_epithelial
chr10	23493000	23513000	E12	Breast_epithelial
chr10	23513000	23528000	E17	Breast_epithelial
chr10	23528000	23529000	E16	Breast_epithelial
chr10	23529000	23605000	E20	Breast_epithelial
chr10	23605000	23612000	E16	Breast_epithelial
chr10	23612000	23632000	E17	Breast_epithelial
chr10	23632000	23634000	E16	Breast_epithelial
chr10	23634000	23682000	E20	Breast_epithelial
chr10	23682000	23683000	E16	Breast_epithelial
chr10	23683000	23688000	E20	Breast_epithelial
chr10	23688000	23689000	E16	Breast_epithelial
chr10	23689000	23728000	E20	Breast_epithelial
chr10	23728000	23731000	E16	Breast_epithelial
chr10	23731000	23983000	E20	Breast_epithelial
chr10	23983000	23984000	E16	Breast_epithelial
chr10	23984000	24497000	E17	Breast_epithelial
chr10	24497000	24499000	E16	Breast_epithelial
chr10	24499000	24683000	E17	Breast_epithelial
chr10	24683000	24752000	E12	Breast_epithelial
chr10	24752000	24756000	E13	Breast_epithelial
chr10	24756000	24772000	E12	Breast_epithelial
chr10	24772000	24774000	E13	Breast_epithelial
chr10	24774000	24783000	E12	Breast_epithelial
chr10	24783000	24784000	E15	Breast_epithelial
chr10	24784000	24785000	E14	Breast_epithelial
chr10	24785000	24808000	E12	Breast_epithelial
chr10	24808000	24809000	E13	Breast_epithelial
chr10	24809000	24811000	E14	Breast_epithelial
chr10	24811000	24820000	E12	Breast_epithelial
chr10	24820000	24822000	E16	Breast_epithelial
chr10	24822000	24825000	E17	Breast_epithelial
chr10	24825000	24826000	E16	Breast_epithelial
chr10	24826000	24830000	E17	Breast_epithelial
chr10	24830000	24836000	E16	Breast_epithelial
chr10	24836000	24837000	E14	Breast_epithelial
chr10	24837000	24840000	E3	Breast_epithelial
chr10	24840000	24842000	E2	Breast_epithelial
chr10	24842000	24850000	E3	Breast_epithelial
chr10	24850000	24866000	E20	Breast_epithelial
chr10	24866000	24872000	E3	Breast_epithelial
chr10	24872000	24874000	E14	Breast_epithelial
chr10	24874000	24875000	E15	Breast_epithelial
chr10	24875000	24878000	E17	Breast_epithelial
chr10	24878000	24891000	E16	Breast_epithelial
chr10	24891000	24893000	E17	Breast_epithelial
chr10	24893000	24897000	E16	Breast_epithelial
chr10	24897000	24908000	E17	Breast_epithelial
chr10	24908000	24912000	E16	Breast_epithelial
chr10	24912000	24922000	E17	Breast_epithelial
chr10	24922000	24924000	E16	Breast_epithelial
chr10	24924000	25010000	E17	Breast_epithelial
chr10	25010000	25013000	E16	Breast_epithelial
chr10	25013000	25018000	E20	Breast_epithelial
chr10	25018000	25021000	E3	Breast_epithelial
chr10	25021000	25026000	E20	Breast_epithelial
chr10	25026000	25028000	E3	Breast_epithelial
chr10	25028000	25089000	E20	Breast_epithelial
chr10	25089000	25094000	E3	Breast_epithelial
chr10	25094000	25137000	E20	Breast_epithelial
chr10	25137000	25141000	E16	Breast_epithelial
chr10	25141000	25144000	E17	Breast_epithelial
chr10	25144000	25148000	E16	Breast_epithelial
chr10	25148000	25241000	E17	Breast_epithelial
chr10	25241000	25243000	E16	Breast_epithelial
chr10	25243000	25270000	E20	Breast_epithelial
chr10	25270000	25274000	E16	Breast_epithelial
chr10	25274000	25304000	E17	Breast_epithelial
chr10	25304000	25306000	E16	Breast_epithelial
chr10	25306000	25310000	E17	Breast_epithelial
chr10	25310000	25316000	E16	Breast_epithelial
chr10	25316000	25350000	E17	Breast_epithelial
chr10	25350000	25352000	E16	Breast_epithelial
chr10	25352000	25380000	E20	Breast_epithelial
chr10	25380000	25381000	E16	Breast_epithelial
chr10	25381000	25401000	E20	Breast_epithelial
chr10	25401000	25403000	E16	Breast_epithelial
chr10	25403000	25405000	E17	Breast_epithelial
chr10	25405000	25407000	E16	Breast_epithelial
chr10	25407000	25414000	E17	Breast_epithelial
chr10	25414000	25416000	E16	Breast_epithelial
chr10	25416000	25447000	E17	Breast_epithelial
chr10	25447000	25450000	E16	Breast_epithelial
chr10	25450000	25463000	E17	Breast_epithelial
chr10	25463000	25465000	E16	Breast_epithelial
chr10	25465000	25574000	E17	Breast_epithelial
chr10	25574000	25577000	E18	Breast_epithelial
chr10	25577000	25644000	E17	Breast_epithelial
chr10	25644000	25654000	E18	Breast_epithelial
chr10	25654000	25675000	E17	Breast_epithelial
chr10	25675000	25681000	E18	Breast_epithelial
chr10	25681000	25883000	E17	Breast_epithelial
chr10	25883000	25891000	E16	Breast_epithelial
chr10	25891000	25940000	E20	Breast_epithelial
chr10	25940000	25942000	E16	Breast_epithelial
chr10	25942000	26020000	E17	Breast_epithelial
chr10	26020000	26022000	E16	Breast_epithelial
chr10	26022000	26102000	E20	Breast_epithelial
chr10	26102000	26103000	E16	Breast_epithelial
chr10	26103000	26108000	E20	Breast_epithelial
chr10	26108000	26109000	E16	Breast_epithelial
chr10	26109000	26213000	E20	Breast_epithelial
chr10	26213000	26215000	E16	Breast_epithelial
chr10	26215000	26221000	E17	Breast_epithelial
chr10	26221000	26225000	E16	Breast_epithelial
chr10	26225000	26241000	E17	Breast_epithelial
chr10	26241000	26244000	E16	Breast_epithelial
chr10	26244000	26285000	E17	Breast_epithelial
chr10	26285000	26287000	E16	Breast_epithelial
chr10	26287000	26310000	E17	Breast_epithelial
chr10	26310000	26313000	E16	Breast_epithelial
chr10	26313000	26355000	E17	Breast_epithelial
chr10	26355000	26360000	E16	Breast_epithelial
chr10	26360000	26442000	E17	Breast_epithelial
chr10	26442000	26444000	E16	Breast_epithelial
chr10	26444000	26457000	E17	Breast_epithelial
chr10	26457000	26464000	E16	Breast_epithelial
chr10	26464000	26465000	E17	Breast_epithelial
chr10	26465000	26466000	E16	Breast_epithelial
chr10	26466000	26490000	E17	Breast_epithelial
chr10	26490000	26492000	E16	Breast_epithelial
chr10	26492000	26500000	E17	Breast_epithelial
chr10	26500000	26502000	E16	Breast_epithelial
chr10	26502000	26505000	E20	Breast_epithelial
chr10	26505000	26508000	E16	Breast_epithelial
chr10	26508000	26512000	E17	Breast_epithelial
chr10	26512000	26514000	E16	Breast_epithelial
chr10	26514000	26558000	E17	Breast_epithelial
chr10	26558000	26560000	E16	Breast_epithelial
chr10	26560000	26589000	E17	Breast_epithelial
chr10	26589000	26594000	E16	Breast_epithelial
chr10	26594000	26727000	E20	Breast_epithelial
chr10	26727000	26728000	E16	Breast_epithelial
chr10	26728000	26789000	E17	Breast_epithelial
chr10	26789000	26793000	E16	Breast_epithelial
chr10	26793000	26855000	E17	Breast_epithelial
chr10	26855000	26857000	E16	Breast_epithelial
chr10	26857000	26866000	E20	Breast_epithelial
chr10	26866000	26868000	E16	Breast_epithelial
chr10	26868000	26878000	E20	Breast_epithelial
chr10	26878000	26883000	E16	Breast_epithelial
chr10	26883000	26932000	E20	Breast_epithelial
chr10	26932000	26934000	E16	Breast_epithelial
chr10	26934000	26936000	E20	Breast_epithelial
chr10	26936000	26942000	E16	Breast_epithelial
chr10	26942000	26953000	E20	Breast_epithelial
chr10	26953000	26954000	E16	Breast_epithelial
chr10	26954000	26965000	E17	Breast_epithelial
chr10	26965000	26966000	E16	Breast_epithelial
chr10	26966000	26984000	E20	Breast_epithelial
chr10	26984000	26986000	E16	Breast_epithelial
chr10	26986000	26987000	E14	Breast_epithelial
chr10	26987000	27035000	E12	Breast_epithelial
chr10	27035000	27038000	E15	Breast_epithelial
chr10	27038000	27059000	E12	Breast_epithelial
chr10	27059000	27061000	E15	Breast_epithelial
chr10	27061000	27149000	E12	Breast_epithelial
chr10	27149000	27150000	E14	Breast_epithelial
chr10	27150000	27157000	E3	Breast_epithelial
chr10	27157000	27158000	E14	Breast_epithelial
chr10	27158000	27159000	E2	Breast_epithelial
chr10	27159000	27179000	E3	Breast_epithelial
chr10	27179000	27180000	E2	Breast_epithelial
chr10	27180000	27220000	E3	Breast_epithelial
chr10	27220000	27221000	E14	Breast_epithelial
chr10	27221000	27223000	E12	Breast_epithelial
chr10	27223000	27226000	E14	Breast_epithelial
chr10	27226000	27227000	E15	Breast_epithelial
chr10	27227000	27231000	E14	Breast_epithelial
chr10	27231000	27232000	E3	Breast_epithelial
chr10	27232000	27234000	E14	Breast_epithelial
chr10	27234000	27236000	E2	Breast_epithelial
chr10	27236000	27292000	E3	Breast_epithelial
chr10	27292000	27293000	E2	Breast_epithelial
chr10	27293000	27295000	E14	Breast_epithelial
chr10	27295000	27296000	E15	Breast_epithelial
chr10	27296000	27323000	E12	Breast_epithelial
chr10	27323000	27324000	E15	Breast_epithelial
chr10	27324000	27335000	E12	Breast_epithelial
chr10	27335000	27336000	E14	Breast_epithelial
chr10	27336000	27349000	E12	Breast_epithelial
chr10	27349000	27350000	E15	Breast_epithelial
chr10	27350000	27351000	E14	Breast_epithelial
chr10	27351000	27389000	E12	Breast_epithelial
chr10	27389000	27390000	E14	Breast_epithelial
chr10	27390000	27399000	E3	Breast_epithelial
chr10	27399000	27411000	E14	Breast_epithelial
chr10	27411000	27412000	E15	Breast_epithelial
chr10	27412000	27413000	E14	Breast_epithelial
chr10	27413000	27434000	E12	Breast_epithelial
chr10	27434000	27438000	E14	Breast_epithelial
chr10	27438000	27443000	E12	Breast_epithelial
chr10	27443000	27445000	E14	Breast_epithelial
chr10	27445000	27447000	E12	Breast_epithelial
chr10	27447000	27449000	E14	Breast_epithelial
chr10	27449000	27456000	E12	Breast_epithelial
chr10	27456000	27457000	E15	Breast_epithelial
chr10	27457000	27458000	E12	Breast_epithelial
chr10	27458000	27459000	E14	Breast_epithelial
chr10	27459000	27460000	E15	Breast_epithelial
chr10	27460000	27475000	E12	Breast_epithelial
chr10	27475000	27476000	E14	Breast_epithelial
chr10	27476000	27481000	E3	Breast_epithelial
chr10	27481000	27482000	E2	Breast_epithelial
chr10	27482000	27483000	E14	Breast_epithelial
chr10	27483000	27484000	E2	Breast_epithelial
chr10	27484000	27487000	E14	Breast_epithelial
chr10	27487000	27529000	E12	Breast_epithelial
chr10	27529000	27530000	E15	Breast_epithelial
chr10	27530000	27531000	E14	Breast_epithelial
chr10	27531000	27532000	E2	Breast_epithelial
chr10	27532000	27533000	E14	Breast_epithelial
chr10	27533000	27537000	E12	Breast_epithelial
chr10	27537000	27540000	E15	Breast_epithelial
chr10	27540000	27542000	E2	Breast_epithelial
chr10	27542000	27601000	E3	Breast_epithelial
chr10	27601000	27604000	E2	Breast_epithelial
chr10	27604000	27605000	E14	Breast_epithelial
chr10	27605000	27624000	E3	Breast_epithelial
chr10	27624000	27625000	E14	Breast_epithelial
chr10	27625000	27632000	E3	Breast_epithelial
chr10	27632000	27634000	E14	Breast_epithelial
chr10	27634000	27669000	E3	Breast_epithelial
chr10	27669000	27687000	E20	Breast_epithelial
chr10	27687000	27689000	E16	Breast_epithelial
chr10	27689000	27690000	E17	Breast_epithelial
chr10	27690000	27697000	E12	Breast_epithelial
chr10	27697000	27699000	E17	Breast_epithelial
chr10	27699000	27702000	E12	Breast_epithelial
chr10	27702000	27703000	E15	Breast_epithelial
chr10	27703000	27704000	E14	Breast_epithelial
chr10	27704000	27785000	E3	Breast_epithelial
chr10	27785000	27793000	E20	Breast_epithelial
chr10	27793000	27794000	E16	Breast_epithelial
chr10	27794000	27804000	E17	Breast_epithelial
chr10	27804000	27820000	E12	Breast_epithelial
chr10	27820000	27822000	E14	Breast_epithelial
chr10	27822000	27823000	E15	Breast_epithelial
chr10	27823000	27826000	E12	Breast_epithelial
chr10	27826000	27827000	E14	Breast_epithelial
chr10	27827000	27829000	E15	Breast_epithelial
chr10	27829000	27832000	E14	Breast_epithelial
chr10	27832000	27961000	E3	Breast_epithelial
chr10	27961000	27965000	E14	Breast_epithelial
chr10	27965000	28030000	E12	Breast_epithelial
chr10	28030000	28033000	E15	Breast_epithelial
chr10	28033000	28035000	E14	Breast_epithelial
chr10	28035000	28050000	E3	Breast_epithelial
chr10	28050000	28051000	E14	Breast_epithelial
chr10	28051000	28056000	E12	Breast_epithelial
chr10	28056000	28057000	E14	Breast_epithelial
chr10	28057000	28072000	E3	Breast_epithelial
chr10	28072000	28073000	E14	Breast_epithelial
chr10	28073000	28099000	E3	Breast_epithelial
chr10	28099000	28101000	E2	Breast_epithelial
chr10	28101000	28102000	E15	Breast_epithelial
chr10	28102000	28272000	E12	Breast_epithelial
chr10	28272000	28273000	E15	Breast_epithelial
chr10	28273000	28274000	E14	Breast_epithelial
chr10	28274000	28338000	E12	Breast_epithelial
chr10	28338000	28341000	E14	Breast_epithelial
chr10	28341000	28343000	E15	Breast_epithelial
chr10	28343000	28347000	E12	Breast_epithelial
chr10	28347000	28349000	E15	Breast_epithelial
chr10	28349000	28408000	E12	Breast_epithelial
chr10	28408000	28409000	E15	Breast_epithelial
chr10	28409000	28436000	E12	Breast_epithelial
chr10	28436000	28439000	E15	Breast_epithelial
chr10	28439000	28530000	E12	Breast_epithelial
chr10	28530000	28531000	E13	Breast_epithelial
chr10	28531000	28539000	E12	Breast_epithelial
chr10	28539000	28540000	E13	Breast_epithelial
chr10	28540000	28569000	E12	Breast_epithelial
chr10	28569000	28571000	E14	Breast_epithelial
chr10	28571000	28574000	E2	Breast_epithelial
chr10	28574000	28589000	E3	Breast_epithelial
chr10	28589000	28591000	E2	Breast_epithelial
chr10	28591000	28592000	E3	Breast_epithelial
chr10	28592000	28597000	E14	Breast_epithelial
chr10	28597000	28599000	E3	Breast_epithelial
chr10	28599000	28600000	E14	Breast_epithelial
chr10	28600000	28670000	E3	Breast_epithelial
chr10	28670000	28672000	E2	Breast_epithelial
chr10	28672000	28682000	E3	Breast_epithelial
chr10	28682000	28683000	E2	Breast_epithelial
chr10	28683000	28696000	E3	Breast_epithelial
chr10	28696000	28697000	E14	Breast_epithelial
chr10	28697000	28699000	E3	Breast_epithelial
chr10	28699000	28701000	E2	Breast_epithelial
chr10	28701000	28721000	E3	Breast_epithelial
chr10	28721000	28722000	E14	Breast_epithelial
chr10	28722000	28784000	E12	Breast_epithelial
chr10	28784000	28785000	E14	Breast_epithelial
chr10	28785000	28786000	E2	Breast_epithelial
chr10	28786000	28792000	E3	Breast_epithelial
chr10	28792000	28793000	E2	Breast_epithelial
chr10	28793000	28811000	E3	Breast_epithelial
chr10	28811000	28813000	E14	Breast_epithelial
chr10	28813000	28820000	E12	Breast_epithelial
chr10	28820000	28821000	E14	Breast_epithelial
chr10	28821000	28824000	E15	Breast_epithelial
chr10	28824000	28825000	E14	Breast_epithelial
chr10	28825000	28897000	E12	Breast_epithelial
chr10	28897000	28898000	E15	Breast_epithelial
chr10	28898000	28899000	E12	Breast_epithelial
chr10	28899000	28901000	E15	Breast_epithelial
chr10	28901000	28905000	E12	Breast_epithelial
chr10	28905000	28906000	E14	Breast_epithelial
chr10	28906000	28907000	E15	Breast_epithelial
chr10	28907000	28909000	E14	Breast_epithelial
chr10	28909000	28910000	E15	Breast_epithelial
chr10	28910000	28912000	E14	Breast_epithelial
chr10	28912000	28914000	E3	Breast_epithelial
chr10	28914000	28918000	E2	Breast_epithelial
chr10	28918000	28941000	E3	Breast_epithelial
chr10	28941000	28942000	E14	Breast_epithelial
chr10	28942000	28950000	E3	Breast_epithelial
chr10	28950000	28956000	E2	Breast_epithelial
chr10	28956000	28957000	E14	Breast_epithelial
chr10	28957000	28959000	E2	Breast_epithelial
chr10	28959000	28966000	E3	Breast_epithelial
chr10	28966000	28968000	E14	Breast_epithelial
chr10	28968000	28972000	E15	Breast_epithelial
chr10	28972000	28976000	E2	Breast_epithelial
chr10	28976000	29032000	E3	Breast_epithelial
chr10	29032000	29034000	E14	Breast_epithelial
chr10	29034000	29049000	E3	Breast_epithelial
chr10	29049000	29050000	E14	Breast_epithelial
chr10	29050000	29051000	E2	Breast_epithelial
chr10	29051000	29078000	E3	Breast_epithelial
chr10	29078000	29079000	E14	Breast_epithelial
chr10	29079000	29081000	E15	Breast_epithelial
chr10	29081000	29085000	E14	Breast_epithelial
chr10	29085000	29094000	E12	Breast_epithelial
chr10	29094000	29097000	E14	Breast_epithelial
chr10	29097000	29135000	E3	Breast_epithelial
chr10	29135000	29138000	E14	Breast_epithelial
chr10	29138000	29169000	E12	Breast_epithelial
chr10	29169000	29171000	E14	Breast_epithelial
chr10	29171000	29179000	E3	Breast_epithelial
chr10	29179000	29182000	E2	Breast_epithelial
chr10	29182000	29190000	E3	Breast_epithelial
chr10	29190000	29196000	E2	Breast_epithelial
chr10	29196000	29228000	E3	Breast_epithelial
chr10	29228000	29230000	E2	Breast_epithelial
chr10	29230000	29311000	E3	Breast_epithelial
chr10	29311000	29313000	E2	Breast_epithelial
chr10	29313000	29391000	E3	Breast_epithelial
chr10	29391000	29397000	E2	Breast_epithelial
chr10	29397000	29419000	E3	Breast_epithelial
chr10	29419000	29422000	E2	Breast_epithelial
chr10	29422000	29449000	E3	Breast_epithelial
chr10	29449000	29450000	E2	Breast_epithelial
chr10	29450000	29493000	E3	Breast_epithelial
chr10	29493000	29494000	E2	Breast_epithelial
chr10	29494000	29543000	E3	Breast_epithelial
chr10	29543000	29544000	E2	Breast_epithelial
chr10	29544000	29565000	E3	Breast_epithelial
chr10	29565000	29567000	E2	Breast_epithelial
chr10	29567000	29571000	E3	Breast_epithelial
chr10	29571000	29572000	E2	Breast_epithelial
chr10	29572000	29577000	E3	Breast_epithelial
chr10	29577000	29578000	E14	Breast_epithelial
chr10	29578000	29580000	E12	Breast_epithelial
chr10	29580000	29582000	E15	Breast_epithelial
chr10	29582000	29592000	E12	Breast_epithelial
chr10	29592000	29594000	E13	Breast_epithelial
chr10	29594000	29599000	E12	Breast_epithelial
chr10	29599000	29600000	E14	Breast_epithelial
chr10	29600000	29666000	E3	Breast_epithelial
chr10	29666000	29667000	E2	Breast_epithelial
chr10	29667000	29698000	E3	Breast_epithelial
chr10	29698000	29699000	E14	Breast_epithelial
chr10	29699000	29710000	E12	Breast_epithelial
chr10	29710000	29711000	E15	Breast_epithelial
chr10	29711000	29751000	E12	Breast_epithelial
chr10	29751000	29753000	E15	Breast_epithelial
chr10	29753000	29759000	E12	Breast_epithelial
chr10	29759000	29763000	E15	Breast_epithelial
chr10	29763000	29769000	E12	Breast_epithelial
chr10	29769000	29774000	E15	Breast_epithelial
chr10	29774000	29776000	E14	Breast_epithelial
chr10	29776000	29777000	E15	Breast_epithelial
chr10	29777000	29778000	E14	Breast_epithelial
chr10	29778000	29782000	E12	Breast_epithelial
chr10	29782000	29784000	E14	Breast_epithelial
chr10	29784000	29785000	E15	Breast_epithelial
chr10	29785000	29811000	E12	Breast_epithelial
chr10	29811000	29814000	E15	Breast_epithelial
chr10	29814000	29818000	E12	Breast_epithelial
chr10	29818000	29820000	E14	Breast_epithelial
chr10	29820000	29822000	E15	Breast_epithelial
chr10	29822000	29824000	E12	Breast_epithelial
chr10	29824000	29825000	E15	Breast_epithelial
chr10	29825000	30024000	E12	Breast_epithelial
chr10	30024000	30025000	E14	Breast_epithelial
chr10	30025000	30093000	E3	Breast_epithelial
chr10	30093000	30098000	E2	Breast_epithelial
chr10	30098000	30289000	E3	Breast_epithelial
chr10	30289000	30290000	E2	Breast_epithelial
chr10	30290000	30301000	E3	Breast_epithelial
chr10	30301000	30303000	E14	Breast_epithelial
chr10	30303000	30304000	E15	Breast_epithelial
chr10	30304000	30306000	E14	Breast_epithelial
chr10	30306000	30307000	E15	Breast_epithelial
chr10	30307000	30315000	E12	Breast_epithelial
chr10	30315000	30319000	E15	Breast_epithelial
chr10	30319000	30348000	E12	Breast_epithelial
chr10	30348000	30349000	E14	Breast_epithelial
chr10	30349000	30471000	E3	Breast_epithelial
chr10	30471000	30472000	E2	Breast_epithelial
chr10	30472000	30502000	E3	Breast_epithelial
chr10	30502000	30503000	E2	Breast_epithelial
chr10	30503000	30587000	E3	Breast_epithelial
chr10	30587000	30588000	E2	Breast_epithelial
chr10	30588000	30589000	E14	Breast_epithelial
chr10	30589000	30591000	E3	Breast_epithelial
chr10	30591000	30595000	E14	Breast_epithelial
chr10	30595000	30598000	E3	Breast_epithelial
chr10	30598000	30606000	E14	Breast_epithelial
chr10	30606000	30638000	E12	Breast_epithelial
chr10	30638000	30639000	E14	Breast_epithelial
chr10	30639000	30645000	E3	Breast_epithelial
chr10	30645000	30653000	E2	Breast_epithelial
chr10	30653000	30655000	E14	Breast_epithelial
chr10	30655000	30681000	E3	Breast_epithelial
chr10	30681000	30682000	E2	Breast_epithelial
chr10	30682000	30722000	E3	Breast_epithelial
chr10	30722000	30724000	E15	Breast_epithelial
chr10	30724000	30747000	E12	Breast_epithelial
chr10	30747000	30749000	E14	Breast_epithelial
chr10	30749000	30750000	E15	Breast_epithelial
chr10	30750000	30751000	E14	Breast_epithelial
chr10	30751000	30823000	E3	Breast_epithelial
chr10	30823000	30828000	E2	Breast_epithelial
chr10	30828000	30831000	E3	Breast_epithelial
chr10	30831000	30832000	E2	Breast_epithelial
chr10	30832000	30842000	E3	Breast_epithelial
chr10	30842000	30845000	E14	Breast_epithelial
chr10	30845000	30865000	E3	Breast_epithelial
chr10	30865000	30866000	E14	Breast_epithelial
chr10	30866000	30868000	E12	Breast_epithelial
chr10	30868000	30869000	E14	Breast_epithelial
chr10	30869000	30873000	E2	Breast_epithelial
chr10	30873000	30900000	E3	Breast_epithelial
chr10	30900000	30901000	E14	Breast_epithelial
chr10	30901000	30902000	E15	Breast_epithelial
chr10	30902000	30915000	E12	Breast_epithelial
chr10	30915000	30916000	E15	Breast_epithelial
chr10	30916000	30918000	E12	Breast_epithelial
chr10	30918000	30919000	E14	Breast_epithelial
chr10	30919000	30927000	E3	Breast_epithelial
chr10	30927000	30930000	E2	Breast_epithelial
chr10	30930000	30944000	E3	Breast_epithelial
chr10	30944000	30946000	E15	Breast_epithelial
chr10	30946000	30947000	E14	Breast_epithelial
chr10	30947000	30960000	E3	Breast_epithelial
chr10	30960000	30962000	E2	Breast_epithelial
chr10	30962000	30975000	E3	Breast_epithelial
chr10	30975000	30977000	E2	Breast_epithelial
chr10	30977000	31005000	E3	Breast_epithelial
chr10	31005000	31009000	E2	Breast_epithelial
chr10	31009000	31012000	E3	Breast_epithelial
chr10	31012000	31013000	E14	Breast_epithelial
chr10	31013000	31015000	E3	Breast_epithelial
chr10	31015000	31016000	E2	Breast_epithelial
chr10	31016000	31039000	E3	Breast_epithelial
chr10	31039000	31045000	E2	Breast_epithelial
chr10	31045000	31118000	E3	Breast_epithelial
chr10	31118000	31120000	E2	Breast_epithelial
chr10	31120000	31122000	E15	Breast_epithelial
chr10	31122000	31129000	E3	Breast_epithelial
chr10	31129000	31130000	E2	Breast_epithelial
chr10	31130000	31132000	E3	Breast_epithelial
chr10	31132000	31133000	E2	Breast_epithelial
chr10	31133000	31134000	E14	Breast_epithelial
chr10	31134000	31137000	E12	Breast_epithelial
chr10	31137000	31140000	E15	Breast_epithelial
chr10	31140000	31198000	E12	Breast_epithelial
chr10	31198000	31200000	E16	Breast_epithelial
chr10	31200000	31214000	E12	Breast_epithelial
chr10	31214000	31217000	E17	Breast_epithelial
chr10	31217000	31220000	E12	Breast_epithelial
chr10	31220000	31320000	E17	Breast_epithelial
chr10	31320000	31321000	E16	Breast_epithelial
chr10	31321000	31354000	E20	Breast_epithelial
chr10	31354000	31355000	E16	Breast_epithelial
chr10	31355000	31476000	E20	Breast_epithelial
chr10	31476000	31477000	E16	Breast_epithelial
chr10	31477000	31548000	E17	Breast_epithelial
chr10	31548000	31550000	E16	Breast_epithelial
chr10	31550000	31605000	E17	Breast_epithelial
chr10	31605000	31611000	E16	Breast_epithelial
chr10	31611000	31728000	E17	Breast_epithelial
chr10	31728000	31731000	E12	Breast_epithelial
[truncated: 998,000+ more rows]
