# Supplementary material for: Mutational signature SBS8 predominantly arises due to late replication errors in cancer
Source: Commun Biol. 2020 Aug 3;3:421. doi: 10.1038/s42003-020-01119-5 (PMC7400754; doi:10.1038/s42003-020-01119-5)
Supplement: Supplementary file 5 — Supplementary Data 4 [file 42003_2020_1119_MOESM5_ESM.xlsx]

## Sheet:  
Supplementary Data 4: Weight of mutational signature 8 in tssue invariant early and late replication timing regions in the cancer samples.
CancerType	Cohort_name	DonorID	SBS8_weight_Early_RT	SBS8_weight_Late_RT
Bone Cancer	BOCA-FR	DO50461	0	0.173
Bone Cancer	BOCA-FR	DO50466	0	0.253
Bone Cancer	BOCA-FR	DO50485	0.068	0.188
Bone Cancer	BOCA-FR	DO50495	0	0.043
Bone Cancer	BOCA-FR	DO50497	0	0
Bone Cancer	BOCA-FR	DO50499	0	0
Bone Cancer	BOCA-FR	DO50513	0.017	0.139
Bone Cancer	BOCA-FR	DO50537	0	0
Bone Cancer	BOCA-FR	DO50544	0	0
Bone Cancer	BOCA-FR	DO50547	0	0.116
Bone Cancer	BOCA-FR	DO50572	0	0.174
Bone Cancer	BOCA-FR	DO50575	0.075	0.141
Bone Cancer	BOCA-FR	DO50584	0	0.139
Bone Cancer	BOCA-FR	DO50588	0	0.202
Bone Cancer	BOCA-FR	DO50594	0	0.24
Bone Cancer	BOCA-FR	DO50607	0	0
Bone Cancer	BOCA-FR	DO50628	0	0.232
Bone Cancer	BOCA-FR	DO50633	0	0.023
Bone Cancer	BOCA-UK	DO52564	0.004	0.151
Bone Cancer	BOCA-UK	DO52565	0	0.081
Bone Cancer	BOCA-UK	DO52568	0.052	0.026
Bone Cancer	BOCA-UK	DO52572	0	0.035
Bone Cancer	BOCA-UK	DO52574	0.032	0.286
Bone Cancer	BOCA-UK	DO52575	0	0.054
Bone Cancer	BOCA-UK	DO52576	0	0.234
Bone Cancer	BOCA-UK	DO52577	0	0.101
Bone Cancer	BOCA-UK	DO52580	0	0
Bone Cancer	BOCA-UK	DO52582	0	0.032
Bone Cancer	BOCA-UK	DO52584	0	0.197
Bone Cancer	BOCA-UK	DO52585	0.036	0.26
Bone Cancer	BOCA-UK	DO52590	0	0.123
Bone Cancer	BOCA-UK	DO52591	0.137	0.288
Bone Cancer	BOCA-UK	DO52592	0	0.126
Bone Cancer	BOCA-UK	DO52593	0	0.164
Bone Cancer	BOCA-UK	DO52594	0.016	0.187
Bone Cancer	BOCA-UK	DO52595	0	0.089
Bone Cancer	BOCA-UK	DO52596	0	0.06
Bone Cancer	BOCA-UK	DO52597	0.024	0.095
Bone Cancer	BOCA-UK	DO52598	0	0.172
Bone Cancer	BOCA-UK	DO52599	0.005	0.157
Bone Cancer	BOCA-UK	DO52600	0	0.146
Bone Cancer	BOCA-UK	DO52601	0.032	0.361
Bone Cancer	BOCA-UK	DO52602	0	0.198
Bone Cancer	BOCA-UK	DO52603	0.027	0.256
Bone Cancer	BOCA-UK	DO52604	0	0.098
Bone Cancer	BOCA-UK	DO52605	0	0.04
Bone Cancer	BOCA-UK	DO52606	0	0.202
Bone Cancer	BOCA-UK	DO52608	0.044	0.124
Bone Cancer	BOCA-UK	DO52610	0	0.07
Bone Cancer	BOCA-UK	DO52611	0.066	0.214
Bone Cancer	BOCA-UK	DO52612	0	0.266
Bone Cancer	BOCA-UK	DO52613	0.008	0.284
Bone Cancer	BOCA-UK	DO52615	0	0.257
Bone Cancer	BOCA-UK	DO52616	0	0.048
Bone Cancer	BOCA-UK	DO52617	0	0.064
Bone Cancer	BOCA-UK	DO52618	0	0.159
Bone Cancer	BOCA-UK	DO52619	0.188	0.196
Bone Cancer	BOCA-UK	DO52620	0.11	0.305
Bone Cancer	BOCA-UK	DO52621	0.083	0.245
Bone Cancer	BOCA-UK	DO52622	0.047	0.166
Bone Cancer	BOCA-UK	DO52623	0	0
Bone Cancer	BOCA-UK	DO52625	0.217	0.317
Bone Cancer	BOCA-UK	DO52626	0.102	0.311
Bone Cancer	BOCA-UK	DO52629	0	0.033
Bone Cancer	BOCA-UK	DO52631	0.179	0.372
Bone Cancer	BOCA-UK	DO52632	0	0.06
Bone Cancer	BOCA-UK	DO52633	0	0.163
Bone Cancer	BOCA-UK	DO52636	0.042	0.14
Bone Cancer	BOCA-UK	DO52639	0.035	0.238
Bone Cancer	BOCA-UK	DO52640	0	0.086
Bone Cancer	BOCA-UK	DO52641	0.085	0.27
Bone Cancer	BOCA-UK	DO52642	0	0.319
Bone Cancer	BOCA-UK	DO52643	0	0.13
Bone Cancer	BOCA-UK	DO52645	0.009	0.246
Bone Cancer	BOCA-UK	DO52646	0.082	0.178
Breast Cancer	BRCA-EU	DO217786	0	0.008
Breast Cancer	BRCA-EU	DO217787	0.027	0.162
Breast Cancer	BRCA-EU	DO217788	0	0.063
Breast Cancer	BRCA-EU	DO217800	0	0
Breast Cancer	BRCA-EU	DO217826	0	0
Breast Cancer	BRCA-EU	DO217844	0	0
Breast Cancer	BRCA-EU	DO217865	0.014	0.062
Breast Cancer	BRCA-EU	DO217887	0	0.073
Breast Cancer	BRCA-EU	DO217907	0.037	0
Breast Cancer	BRCA-EU	DO217908	0	0
Breast Cancer	BRCA-EU	DO217931	0	0
Breast Cancer	BRCA-EU	DO217934	0	0.02
Breast Cancer	BRCA-EU	DO217939	0	0.052
Breast Cancer	BRCA-EU	DO217952	0.007	0
Breast Cancer	BRCA-EU	DO217953	0.032	0
Breast Cancer	BRCA-EU	DO217962	0	0.035
Breast Cancer	BRCA-EU	DO217987	0.041	0.137
Breast Cancer	BRCA-EU	DO218059	0	0.015
Breast Cancer	BRCA-EU	DO218060	0	0
Breast Cancer	BRCA-EU	DO218062	0.065	0.076
Breast Cancer	BRCA-EU	DO218065	0	0.022
Breast Cancer	BRCA-EU	DO218072	0	0.023
Breast Cancer	BRCA-EU	DO218121	0.009	0.053
Breast Cancer	BRCA-EU	DO218150	0.043	0.195
Breast Cancer	BRCA-EU	DO218159	0	0.025
Breast Cancer	BRCA-EU	DO218167	0	0
Breast Cancer	BRCA-EU	DO218168	0.019	0.198
Breast Cancer	BRCA-EU	DO218173	0	0
Breast Cancer	BRCA-EU	DO218174	0	0.066
Breast Cancer	BRCA-EU	DO218176	0	0
Breast Cancer	BRCA-EU	DO218182	0	0.045
Breast Cancer	BRCA-EU	DO218205	0	0.027
Breast Cancer	BRCA-EU	DO218212	0.052	0.096
Breast Cancer	BRCA-EU	DO218254	0	0.07
Breast Cancer	BRCA-EU	DO218269	0	0.076
Breast Cancer	BRCA-EU	DO218279	0	0.045
Breast Cancer	BRCA-EU	DO218333	0.025	0.182
Breast Cancer	BRCA-EU	DO218347	0	0.032
Breast Cancer	BRCA-EU	DO218377	0	0.036
Breast Cancer	BRCA-EU	DO218384	0	0.097
Breast Cancer	BRCA-EU	DO218388	0.062	0.01
Breast Cancer	BRCA-EU	DO218404	0	0.16
Breast Cancer	BRCA-EU	DO218408	0	0.062
Breast Cancer	BRCA-EU	DO218419	0	0.144
Breast Cancer	BRCA-EU	DO218428	0.007	0.009
Breast Cancer	BRCA-EU	DO218457	0	0
Breast Cancer	BRCA-EU	DO218478	0.112	0.009
Breast Cancer	BRCA-EU	DO218488	0	0.013
Breast Cancer	BRCA-EU	DO218489	0	0.013
Breast Cancer	BRCA-EU	DO218502	0	0
Breast Cancer	BRCA-EU	DO218506	0	0
Breast Cancer	BRCA-EU	DO218553	0.012	0.055
Breast Cancer	BRCA-EU	DO218560	0	0.059
Breast Cancer	BRCA-EU	DO218573	0	0.01
Breast Cancer	BRCA-EU	DO218583	0.037	0.237
Breast Cancer	BRCA-EU	DO218605	0	0.071
Breast Cancer	BRCA-EU	DO218611	0.06	0.041
Breast Cancer	BRCA-EU	DO218621	0.054	0.055
Breast Cancer	BRCA-EU	DO218651	0	0
Breast Cancer	BRCA-EU	DO218656	0.144	0.227
Breast Cancer	BRCA-EU	DO218669	0	0.165
Breast Cancer	BRCA-EU	DO218684	0.007	0.171
Breast Cancer	BRCA-EU	DO218698	0.03	0.13
Breast Cancer	BRCA-EU	DO218709	0	0.128
Breast Cancer	BRCA-EU	DO218719	0	0.156
Breast Cancer	BRCA-EU	DO218736	0.029	0.04
Breast Cancer	BRCA-EU	DO218742	0.065	0.046
Breast Cancer	BRCA-EU	DO218770	0.023	0.11
Breast Cancer	BRCA-EU	DO218796	0	0.073
Breast Cancer	BRCA-EU	DO218827	0	0.06
Breast Cancer	BRCA-EU	DO218828	0	0
Breast Cancer	BRCA-EU	DO218831	0	0.074
Breast Cancer	BRCA-EU	DO220820	0.031	0.122
Breast Cancer	BRCA-EU	DO220821	0	0
Breast Cancer	BRCA-EU	DO220822	0	0
Breast Cancer	BRCA-EU	DO220823	0.006	0.168
Breast Cancer	BRCA-EU	DO220824	0	0
Breast Cancer	BRCA-EU	DO220825	0	0.042
Breast Cancer	BRCA-EU	DO220826	0	0.022
Breast Cancer	BRCA-EU	DO220827	0	0.074
Breast Cancer	BRCA-EU	DO220828	0	0.015
Breast Cancer	BRCA-EU	DO224547	0	0.057
Breast Cancer	BRCA-EU	DO224553	0.075	0.097
Breast Cancer	BRCA-EU	DO224557	0	0.141
Breast Cancer	BRCA-EU	DO224560	0	0.188
Breast Cancer	BRCA-EU	DO224565	0.051	0.185
Breast Cancer	BRCA-EU	DO224569	0	0.121
Breast Cancer	BRCA-EU	DO224573	0.053	0.302
Breast Cancer	BRCA-EU	DO224577	0.013	0.122
Breast Cancer	BRCA-EU	DO224582	0	0.109
Breast Cancer	BRCA-EU	DO224585	0	0
Breast Cancer	BRCA-EU	DO224588	0	0.018
Breast Cancer	BRCA-EU	DO224590	0	0
Breast Cancer	BRCA-EU	DO224593	0.013	0.184
Breast Cancer	BRCA-EU	DO224598	0	0
Breast Cancer	BRCA-EU	DO224600	0	0.143
Breast Cancer	BRCA-EU	DO224602	0	0.237
Breast Cancer	BRCA-EU	DO224606	0	0.073
Breast Cancer	BRCA-EU	DO224609	0	0.029
Breast Cancer	BRCA-EU	DO224614	0	0.017
Breast Cancer	BRCA-EU	DO224618	0	0.048
Breast Cancer	BRCA-EU	DO224625	0	0.159
Breast Cancer	BRCA-EU	DO224634	0	0.017
Breast Cancer	BRCA-EU	DO224640	0	0.007
Breast Cancer	BRCA-EU	DO224643	0.019	0.07
Breast Cancer	BRCA-EU	DO224647	0	0.016
Breast Cancer	BRCA-EU	DO224650	0	0
Breast Cancer	BRCA-EU	DO224654	0	0.153
Breast Cancer	BRCA-EU	DO224658	0	0.148
Breast Cancer	BRCA-EU	DO224662	0.031	0.207
Breast Cancer	BRCA-EU	DO224667	0	0.172
Breast Cancer	BRCA-EU	DO224670	0.088	0.22
Breast Cancer	BRCA-EU	DO224676	0	0.046
Breast Cancer	BRCA-EU	DO224680	0.071	0.205
Breast Cancer	BRCA-EU	DO224684	0.011	0.236
Breast Cancer	BRCA-EU	DO224687	0.017	0.199
Breast Cancer	BRCA-EU	DO224693	0.074	0.057
Breast Cancer	BRCA-EU	DO224697	0	0.086
Breast Cancer	BRCA-EU	DO224700	0.03	0.141
Breast Cancer	BRCA-EU	DO224704	0.079	0.135
Breast Cancer	BRCA-EU	DO224709	0	0.131
Breast Cancer	BRCA-EU	DO224713	0.108	0.136
Breast Cancer	BRCA-EU	DO224717	0.029	0.181
Breast Cancer	BRCA-EU	DO224722	0	0
Breast Cancer	BRCA-EU	DO224728	0.083	0
Breast Cancer	BRCA-EU	DO224730	0.038	0.192
Breast Cancer	BRCA-EU	DO224732	0	0
Breast Cancer	BRCA-EU	DO224737	0	0
Breast Cancer	BRCA-EU	DO224741	0	0.117
Breast Cancer	BRCA-EU	DO224746	0.024	0.126
Breast Cancer	BRCA-EU	DO224751	0	0.173
Breast Cancer	BRCA-EU	DO224755	0	0.041
Breast Cancer	BRCA-EU	DO224763	0.061	0.297
Breast Cancer	BRCA-EU	DO224765	0	0.016
Breast Cancer	BRCA-EU	DO224768	0	0
Breast Cancer	BRCA-EU	DO224781	0	0.043
Breast Cancer	BRCA-EU	DO224788	0	0.051
Breast Cancer	BRCA-EU	DO224793	0	0.296
Breast Cancer	BRCA-EU	DO224798	0	0.01
Breast Cancer	BRCA-EU	DO224802	0.012	0.222
Breast Cancer	BRCA-EU	DO224805	0	0.069
Breast Cancer	BRCA-EU	DO224807	0	0.032
Breast Cancer	BRCA-EU	DO224811	0	0.099
Breast Cancer	BRCA-EU	DO224815	0.059	0.087
Breast Cancer	BRCA-EU	DO224818	0	0.094
Breast Cancer	BRCA-EU	DO224824	0	0.123
Breast Cancer	BRCA-EU	DO224828	0	0.025
Breast Cancer	BRCA-EU	DO224833	0.058	0
Breast Cancer	BRCA-EU	DO224835	0	0
Breast Cancer	BRCA-EU	DO224839	0	0
Breast Cancer	BRCA-EU	DO224841	0	0.122
Breast Cancer	BRCA-EU	DO224844	0	0.089
Breast Cancer	BRCA-EU	DO224847	0	0
Breast Cancer	BRCA-EU	DO224851	0	0.085
Breast Cancer	BRCA-EU	DO224852	0.064	0.276
Breast Cancer	BRCA-EU	DO224855	0	0.125
Breast Cancer	BRCA-EU	DO224860	0	0.213
Breast Cancer	BRCA-EU	DO224865	0	0.014
Breast Cancer	BRCA-EU	DO224869	0.011	0.203
Breast Cancer	BRCA-EU	DO224874	0	0
Breast Cancer	BRCA-EU	DO224876	0	0.108
Breast Cancer	BRCA-EU	DO224879	0.173	0.262
Breast Cancer	BRCA-EU	DO224882	0	0.032
Breast Cancer	BRCA-EU	DO224885	0	0.042
Breast Cancer	BRCA-EU	DO224887	0	0.148
Breast Cancer	BRCA-EU	DO224892	0	0.094
Breast Cancer	BRCA-EU	DO224895	0	0
Breast Cancer	BRCA-EU	DO224897	0	0.16
Breast Cancer	BRCA-EU	DO224900	0	0.151
Breast Cancer	BRCA-EU	DO224904	0	0.205
Breast Cancer	BRCA-EU	DO224905	0.059	0.173
Breast Cancer	BRCA-EU	DO224910	0	0.044
Breast Cancer	BRCA-EU	DO224911	0	0
Breast Cancer	BRCA-EU	DO224914	0	0.176
Breast Cancer	BRCA-EU	DO224917	0	0.158
Breast Cancer	BRCA-EU	DO224920	0	0.037
Breast Cancer	BRCA-EU	DO224925	0	0
Breast Cancer	BRCA-EU	DO224928	0	0
Breast Cancer	BRCA-EU	DO224930	0	0.07
Breast Cancer	BRCA-EU	DO224934	0.027	0.034
Breast Cancer	BRCA-EU	DO224938	0.008	0.233
Breast Cancer	BRCA-EU	DO224942	0.098	0.132
Breast Cancer	BRCA-EU	DO224944	0	0
Breast Cancer	BRCA-EU	DO224948	0	0.05
Breast Cancer	BRCA-EU	DO224950	0	0.023
Breast Cancer	BRCA-EU	DO224955	0	0.105
Breast Cancer	BRCA-EU	DO224957	0	0.119
Breast Cancer	BRCA-EU	DO224959	0.043	0.064
Breast Cancer	BRCA-EU	DO224961	0	0.089
Breast Cancer	BRCA-EU	DO224963	0	0.132
Breast Cancer	BRCA-EU	DO224965	0	0.029
Breast Cancer	BRCA-EU	DO224967	0	0.021
Breast Cancer	BRCA-EU	DO224968	0	0.071
Breast Cancer	BRCA-EU	DO224971	0.014	0.234
Breast Cancer	BRCA-EU	DO224973	0	0.046
Breast Cancer	BRCA-EU	DO224975	0	0
Breast Cancer	BRCA-EU	DO224977	0	0.085
Breast Cancer	BRCA-EU	DO224978	0	0
Breast Cancer	BRCA-EU	DO224980	0	0.006
Breast Cancer	BRCA-EU	DO224982	0	0.269
Breast Cancer	BRCA-EU	DO224985	0.031	0
Breast Cancer	BRCA-EU	DO224987	0.091	0.087
Breast Cancer	BRCA-EU	DO224989	0	0.101
Breast Cancer	BRCA-EU	DO224990	0	0.168
Breast Cancer	BRCA-EU	DO224992	0	0
Breast Cancer	BRCA-EU	DO224995	0	0.017
Breast Cancer	BRCA-EU	DO224996	0.122	0.163
Breast Cancer	BRCA-EU	DO224999	0.01	0
Breast Cancer	BRCA-EU	DO225001	0	0
Breast Cancer	BRCA-EU	DO225002	0	0.144
Breast Cancer	BRCA-EU	DO225004	0	0.175
Breast Cancer	BRCA-EU	DO225005	0	0.024
Breast Cancer	BRCA-EU	DO225007	0	0
Breast Cancer	BRCA-EU	DO225009	0	0.177
Breast Cancer	BRCA-EU	DO225012	0.005	0.275
Breast Cancer	BRCA-EU	DO225013	0	0.164
Breast Cancer	BRCA-EU	DO225015	0	0.188
Breast Cancer	BRCA-EU	DO225017	0	0.09
Breast Cancer	BRCA-EU	DO225019	0	0
Breast Cancer	BRCA-EU	DO225022	0	0.066
Breast Cancer	BRCA-EU	DO225023	0.031	0.19
Breast Cancer	BRCA-EU	DO225025	0	0
Breast Cancer	BRCA-EU	DO225028	0	0
Breast Cancer	BRCA-EU	DO225030	0	0.086
Breast Cancer	BRCA-EU	DO225032	0	0.007
Breast Cancer	BRCA-EU	DO225034	0.025	0.022
Breast Cancer	BRCA-EU	DO225035	0	0
Breast Cancer	BRCA-EU	DO225037	0	0.057
Breast Cancer	BRCA-EU	DO225039	0.046	0.01
Breast Cancer	BRCA-EU	DO225042	0	0.117
Breast Cancer	BRCA-EU	DO225044	0	0.074
Breast Cancer	BRCA-EU	DO225046	0	0
Breast Cancer	BRCA-EU	DO225048	0.019	0.288
Breast Cancer	BRCA-EU	DO225049	0	0.009
Breast Cancer	BRCA-EU	DO225051	0	0.036
Breast Cancer	BRCA-EU	DO225054	0	0
Breast Cancer	BRCA-EU	DO225056	0.066	0.065
Breast Cancer	BRCA-EU	DO225058	0	0.012
Breast Cancer	BRCA-EU	DO225059	0.018	0.151
Breast Cancer	BRCA-EU	DO225061	0.057	0.066
Breast Cancer	BRCA-EU	DO225063	0.046	0.046
Breast Cancer	BRCA-EU	DO225065	0	0.159
Breast Cancer	BRCA-EU	DO225067	0	0
Breast Cancer	BRCA-EU	DO225070	0	0.051
Breast Cancer	BRCA-EU	DO225072	0.055	0.239
Breast Cancer	BRCA-EU	DO225074	0	0
Breast Cancer	BRCA-EU	DO225076	0	0.156
Breast Cancer	BRCA-EU	DO225077	0.075	0.032
Breast Cancer	BRCA-EU	DO225078	0.011	0.078
Breast Cancer	BRCA-EU	DO225079	0	0.224
Breast Cancer	BRCA-EU	DO225080	0	0.232
Breast Cancer	BRCA-EU	DO225081	0	0.179
Breast Cancer	BRCA-EU	DO225082	0	0
Breast Cancer	BRCA-EU	DO225083	0.037	0.291
Breast Cancer	BRCA-EU	DO225084	0	0.002
Breast Cancer	BRCA-EU	DO225085	0	0
Breast Cancer	BRCA-EU	DO225086	0.049	0.007
Breast Cancer	BRCA-EU	DO225087	0.063	0.045
Breast Cancer	BRCA-EU	DO225088	0	0.033
Breast Cancer	BRCA-EU	DO225089	0	0.312
Breast Cancer	BRCA-EU	DO225090	0	0.116
Breast Cancer	BRCA-EU	DO225091	0.01	0.037
Breast Cancer	BRCA-EU	DO225092	0.102	0.206
Breast Cancer	BRCA-EU	DO225093	0	0
Breast Cancer	BRCA-EU	DO225094	0	0
Breast Cancer	BRCA-EU	DO225095	0	0.01
Breast Cancer	BRCA-EU	DO225096	0	0.085
Breast Cancer	BRCA-EU	DO225097	0	0.135
Breast Cancer	BRCA-EU	DO225098	0	0
Breast Cancer	BRCA-EU	DO225099	0	0.112
Breast Cancer	BRCA-EU	DO225100	0.049	0
Breast Cancer	BRCA-EU	DO225101	0.042	0.144
Breast Cancer	BRCA-EU	DO225102	0.111	0.089
Breast Cancer	BRCA-EU	DO225103	0	0.095
Breast Cancer	BRCA-EU	DO225104	0	0.08
Breast Cancer	BRCA-EU	DO225105	0.048	0.279
Breast Cancer	BRCA-EU	DO225106	0.074	0.271
Breast Cancer	BRCA-EU	DO225107	0.088	0.309
Breast Cancer	BRCA-EU	DO225108	0	0.076
Breast Cancer	BRCA-EU	DO225109	0.059	0.008
Breast Cancer	BRCA-EU	DO225110	0	0.09
Breast Cancer	BRCA-EU	DO225111	0	0.1
Breast Cancer	BRCA-EU	DO225112	0	0.101
Breast Cancer	BRCA-EU	DO225113	0	0.02
Breast Cancer	BRCA-EU	DO225114	0	0.081
Breast Cancer	BRCA-EU	DO225115	0.011	0.182
Breast Cancer	BRCA-EU	DO225116	0	0
Breast Cancer	BRCA-EU	DO225117	0	0.052
Breast Cancer	BRCA-EU	DO225118	0	0
Breast Cancer	BRCA-EU	DO225119	0.012	0.005
Breast Cancer	BRCA-EU	DO225120	0	0.118
Breast Cancer	BRCA-EU	DO225121	0	0.089
Breast Cancer	BRCA-EU	DO225122	0	0
Breast Cancer	BRCA-EU	DO225123	0	0.01
Breast Cancer	BRCA-EU	DO225124	0	0.097
Breast Cancer	BRCA-EU	DO225125	0.037	0.005
Breast Cancer	BRCA-EU	DO225126	0	0.014
Breast Cancer	BRCA-EU	DO225127	0	0
Breast Cancer	BRCA-EU	DO225128	0	0.152
Breast Cancer	BRCA-EU	DO225129	0	0.061
Breast Cancer	BRCA-EU	DO225130	0	0
Breast Cancer	BRCA-EU	DO225131	0	0.053
Breast Cancer	BRCA-EU	DO225132	0.021	0.206
Breast Cancer	BRCA-EU	DO225133	0	0.015
Breast Cancer	BRCA-EU	DO225134	0.014	0.006
Breast Cancer	BRCA-EU	DO225135	0	0.065
Breast Cancer	BRCA-EU	DO225136	0	0.003
Breast Cancer	BRCA-EU	DO225137	0	0.17
Breast Cancer	BRCA-EU	DO225138	0.105	0.051
Breast Cancer	BRCA-EU	DO225139	0	0.052
Breast Cancer	BRCA-EU	DO225140	0	0.055
Breast Cancer	BRCA-EU	DO225141	0	0
Breast Cancer	BRCA-EU	DO225142	0	0.024
Breast Cancer	BRCA-EU	DO225143	0.036	0
Breast Cancer	BRCA-EU	DO225144	0.062	0
Breast Cancer	BRCA-EU	DO225145	0	0.167
Breast Cancer	BRCA-EU	DO225146	0.015	0.028
Breast Cancer	BRCA-EU	DO225147	0	0.073
Breast Cancer	BRCA-EU	DO225148	0.153	0.113
Breast Cancer	BRCA-EU	DO225149	0	0.148
Breast Cancer	BRCA-EU	DO225150	0.012	0.056
Breast Cancer	BRCA-EU	DO225151	0	0
Breast Cancer	BRCA-EU	DO225152	0	0.127
Breast Cancer	BRCA-EU	DO225153	0	0.144
Breast Cancer	BRCA-EU	DO225154	0.043	0.022
Breast Cancer	BRCA-EU	DO225155	0	0.139
Breast Cancer	BRCA-EU	DO225156	0	0.006
Breast Cancer	BRCA-EU	DO225157	0	0.123
Breast Cancer	BRCA-EU	DO225158	0	0.043
Breast Cancer	BRCA-EU	DO225159	0	0.006
Breast Cancer	BRCA-EU	DO225160	0.006	0.094
Breast Cancer	BRCA-EU	DO225161	0	0.008
Breast Cancer	BRCA-EU	DO225162	0.027	0
Breast Cancer	BRCA-EU	DO225163	0	0.192
Breast Cancer	BRCA-EU	DO225164	0.03	0.079
Breast Cancer	BRCA-EU	DO225165	0	0.026
Breast Cancer	BRCA-EU	DO225166	0	0.066
Breast Cancer	BRCA-EU	DO225167	0.039	0.225
Breast Cancer	BRCA-EU	DO225168	0	0.13
Breast Cancer	BRCA-EU	DO225169	0	0.12
Breast Cancer	BRCA-EU	DO225170	0	0.077
Breast Cancer	BRCA-EU	DO225171	0	0
Breast Cancer	BRCA-EU	DO225172	0	0.138
Breast Cancer	BRCA-EU	DO225173	0	0.167
Breast Cancer	BRCA-EU	DO225174	0.036	0.217
Breast Cancer	BRCA-EU	DO225175	0	0.055
Breast Cancer	BRCA-EU	DO225176	0	0.012
Breast Cancer	BRCA-EU	DO225177	0	0
Breast Cancer	BRCA-EU	DO225178	0	0
Breast Cancer	BRCA-EU	DO225179	0	0
Breast Cancer	BRCA-EU	DO225180	0	0.07
Breast Cancer	BRCA-EU	DO225181	0	0.008
Breast Cancer	BRCA-EU	DO225182	0	0.069
Breast Cancer	BRCA-EU	DO225183	0	0.193
Breast Cancer	BRCA-EU	DO225184	0	0.135
Breast Cancer	BRCA-EU	DO225185	0	0.059
Breast Cancer	BRCA-EU	DO225186	0	0.045
Breast Cancer	BRCA-EU	DO225187	0.014	0.097
Breast Cancer	BRCA-EU	DO225188	0.051	0.089
Breast Cancer	BRCA-EU	DO225189	0	0.01
Breast Cancer	BRCA-EU	DO225190	0	0
Breast Cancer	BRCA-EU	DO225191	0.052	0.106
Breast Cancer	BRCA-EU	DO225192	0.027	0.149
Breast Cancer	BRCA-EU	DO225193	0	0.066
Breast Cancer	BRCA-EU	DO225194	0	0.042
Breast Cancer	BRCA-EU	DO225195	0	0.124
Breast Cancer	BRCA-EU	DO225196	0	0
Breast Cancer	BRCA-EU	DO225197	0	0.024
Breast Cancer	BRCA-EU	DO225198	0.064	0.024
Breast Cancer	BRCA-EU	DO225199	0	0
Breast Cancer	BRCA-EU	DO225200	0.025	0.055
Breast Cancer	BRCA-EU	DO225201	0	0.104
Breast Cancer	BRCA-EU	DO225202	0	0.009
Breast Cancer	BRCA-EU	DO225203	0	0.159
Breast Cancer	BRCA-EU	DO225204	0	0.004
Breast Cancer	BRCA-EU	DO225205	0	0.026
Breast Cancer	BRCA-EU	DO225206	0.018	0.156
Breast Cancer	BRCA-EU	DO225207	0	0
Breast Cancer	BRCA-EU	DO225208	0.066	0.038
Breast Cancer	BRCA-EU	DO225209	0.004	0.037
Breast Cancer	BRCA-EU	DO225210	0.057	0
Breast Cancer	BRCA-EU	DO225211	0	0
Breast Cancer	BRCA-EU	DO225212	0	0.095
Breast Cancer	BRCA-EU	DO225213	0	0.018
Breast Cancer	BRCA-EU	DO225214	0	0.007
Breast Cancer	BRCA-EU	DO225215	0	0
Breast Cancer	BRCA-EU	DO225216	0	0.142
Breast Cancer	BRCA-EU	DO225217	0.008	0.034
Breast Cancer	BRCA-EU	DO225218	0	0.03
Breast Cancer	BRCA-EU	DO225219	0	0.064
Breast Cancer	BRCA-EU	DO225220	0.008	0.023
Breast Cancer	BRCA-EU	DO225221	0.038	0.163
Breast Cancer	BRCA-EU	DO225222	0	0.109
Breast Cancer	BRCA-EU	DO225223	0.009	0.027
Breast Cancer	BRCA-EU	DO225224	0	0.086
Breast Cancer	BRCA-EU	DO225225	0	0
Breast Cancer	BRCA-EU	DO225226	0	0.145
Breast Cancer	BRCA-EU	DO225227	0	0.092
Breast Cancer	BRCA-EU	DO225228	0	0.081
Breast Cancer	BRCA-EU	DO225229	0	0
Breast Cancer	BRCA-EU	DO225230	0.005	0.045
Breast Cancer	BRCA-EU	DO225231	0	0.103
Breast Cancer	BRCA-EU	DO225232	0	0.064
Breast Cancer	BRCA-EU	DO225233	0	0
Breast Cancer	BRCA-EU	DO225234	0	0.094
Breast Cancer	BRCA-EU	DO225235	0	0.033
Breast Cancer	BRCA-EU	DO225236	0	0
Breast Cancer	BRCA-EU	DO225237	0	0.012
Breast Cancer	BRCA-EU	DO225238	0.009	0.044
Breast Cancer	BRCA-EU	DO225239	0.069	0.113
Breast Cancer	BRCA-EU	DO225240	0	0
Breast Cancer	BRCA-EU	DO225241	0	0.096
Breast Cancer	BRCA-EU	DO225242	0.074	0.228
Breast Cancer	BRCA-EU	DO225243	0	0.1
Breast Cancer	BRCA-EU	DO225244	0	0.021
Breast Cancer	BRCA-EU	DO225245	0.005	0.022
Breast Cancer	BRCA-EU	DO225246	0	0.066
Breast Cancer	BRCA-EU	DO225247	0	0
Breast Cancer	BRCA-EU	DO225248	0	0
Breast Cancer	BRCA-EU	DO225249	0.021	0.159
Breast Cancer	BRCA-EU	DO225250	0.023	0
Breast Cancer	BRCA-EU	DO225251	0.032	0.01
Breast Cancer	BRCA-EU	DO225252	0.077	0.073
Breast Cancer	BRCA-EU	DO225253	0	0
Breast Cancer	BRCA-EU	DO225254	0	0.015
Breast Cancer	BRCA-EU	DO225255	0.043	0.19
Breast Cancer	BRCA-EU	DO225256	0	0.121
Breast Cancer	BRCA-EU	DO225257	0	0.075
Breast Cancer	BRCA-EU	DO225258	0	0.017
Breast Cancer	BRCA-EU	DO225259	0.05	0.046
Breast Cancer	BRCA-EU	DO225260	0.01	0.017
Breast Cancer	BRCA-EU	DO225261	0	0
Breast Cancer	BRCA-EU	DO225262	0	0.061
Breast Cancer	BRCA-EU	DO225263	0	0
Breast Cancer	BRCA-EU	DO225264	0	0
Breast Cancer	BRCA-EU	DO225265	0.009	0.145
Breast Cancer	BRCA-EU	DO225266	0	0
Breast Cancer	BRCA-EU	DO225267	0.011	0.072
Breast Cancer	BRCA-EU	DO225268	0	0
Breast Cancer	BRCA-EU	DO225269	0	0.035
Breast Cancer	BRCA-EU	DO225270	0	0.22
Breast Cancer	BRCA-EU	DO225271	0	0.047
Breast Cancer	BRCA-EU	DO225272	0.088	0.082
Breast Cancer	BRCA-EU	DO225273	0.012	0.008
Breast Cancer	BRCA-EU	DO225274	0.045	0.021
Breast Cancer	BRCA-EU	DO225275	0	0.076
Breast Cancer	BRCA-EU	DO225276	0	0.018
Breast Cancer	BRCA-EU	DO225277	0	0.09
Breast Cancer	BRCA-EU	DO225278	0.062	0.27
Breast Cancer	BRCA-EU	DO225279	0	0
Breast Cancer	BRCA-EU	DO225280	0	0.241
Breast Cancer	BRCA-EU	DO225281	0	0
Breast Cancer	BRCA-EU	DO225282	0	0
Breast Cancer	BRCA-EU	DO225283	0	0.03
Breast Cancer	BRCA-EU	DO225284	0	0.084
Breast Cancer	BRCA-EU	DO225285	0	0
Breast Cancer	BRCA-EU	DO225286	0	0.138
Breast Cancer	BRCA-EU	DO225287	0	0.057
Breast Cancer	BRCA-EU	DO225288	0	0.102
Breast Cancer	BRCA-EU	DO225289	0	0.043
Breast Cancer	BRCA-EU	DO225290	0	0.09
Breast Cancer	BRCA-EU	DO225291	0.035	0.225
Breast Cancer	BRCA-EU	DO225292	0.067	0
Breast Cancer	BRCA-EU	DO225293	0	0.157
Breast Cancer	BRCA-EU	DO225294	0.042	0.035
Breast Cancer	BRCA-EU	DO225295	0	0
Breast Cancer	BRCA-EU	DO225296	0	0
Breast Cancer	BRCA-EU	DO225297	0	0.071
Breast Cancer	BRCA-EU	DO225298	0	0.156
Breast Cancer	BRCA-EU	DO225299	0.133	0.243
Breast Cancer	BRCA-EU	DO225300	0	0.013
Breast Cancer	BRCA-EU	DO225301	0	0.119
Breast Cancer	BRCA-EU	DO225302	0	0.065
Breast Cancer	BRCA-EU	DO225303	0	0
Breast Cancer	BRCA-EU	DO225304	0	0.063
Breast Cancer	BRCA-EU	DO225305	0.027	0.118
Breast Cancer	BRCA-EU	DO225306	0	0.042
Breast Cancer	BRCA-EU	DO225307	0	0
Breast Cancer	BRCA-EU	DO225308	0	0.111
Breast Cancer	BRCA-EU	DO225309	0.011	0
Breast Cancer	BRCA-EU	DO225310	0.027	0.014
Breast Cancer	BRCA-EU	DO225311	0	0.217
Breast Cancer	BRCA-EU	DO225312	0	0
Breast Cancer	BRCA-EU	DO225313	0	0.032
Breast Cancer	BRCA-EU	DO225314	0	0.062
Breast Cancer	BRCA-EU	DO225315	0	0
Breast Cancer	BRCA-EU	DO225316	0	0.116
Breast Cancer	BRCA-EU	DO225317	0.085	0
Breast Cancer	BRCA-EU	DO225318	0.043	0.246
Breast Cancer	BRCA-EU	DO225319	0	0.017
Breast Cancer	BRCA-EU	DO225320	0	0.2
Breast Cancer	BRCA-EU	DO225321	0	0.063
Breast Cancer	BRCA-EU	DO225322	0	0.256
Breast Cancer	BRCA-EU	DO225323	0	0.027
Breast Cancer	BRCA-EU	DO225324	0.015	0
Breast Cancer	BRCA-EU	DO225325	0.011	0.294
Breast Cancer	BRCA-EU	DO225326	0	0
Breast Cancer	BRCA-EU	DO225327	0.019	0.18
Breast Cancer	BRCA-EU	DO225328	0	0.133
Breast Cancer	BRCA-EU	DO225329	0.008	0.025
Breast Cancer	BRCA-EU	DO225330	0.108	0.23
Breast Cancer	BRCA-EU	DO225331	0.086	0.112
Breast Cancer	BRCA-EU	DO225332	0	0.187
Breast Cancer	BRCA-EU	DO225333	0	0.108
Breast Cancer	BRCA-EU	DO225334	0	0.03
Breast Cancer	BRCA-EU	DO225335	0	0.174
Breast Cancer	BRCA-EU	DO225336	0.086	0.368
Breast Cancer	BRCA-EU	DO225337	0	0
Breast Cancer	BRCA-EU	DO225338	0	0.026
Breast Cancer	BRCA-EU	DO225339	0.047	0.264
Breast Cancer	BRCA-EU	DO225340	0.169	0.286
Breast Cancer	BRCA-EU	DO225341	0.042	0.185
Breast Cancer	BRCA-EU	DO225342	0.017	0
Breast Cancer	BRCA-EU	DO225343	0	0.154
Breast Cancer	BRCA-EU	DO225344	0.015	0.232
Breast Cancer	BRCA-EU	DO225345	0.028	0.294
Breast Cancer	BRCA-EU	DO225346	0	0
Breast Cancer	BRCA-EU	DO225347	0	0.115
Breast Cancer	BRCA-EU	DO225348	0.087	0.211
Breast Cancer	BRCA-EU	DO225349	0	0
Breast Cancer	BRCA-EU	DO225350	0.078	0.165
Breast Cancer	BRCA-EU	DO225351	0	0.213
Breast Cancer	BRCA-EU	DO225352	0.011	0.111
Breast Cancer	BRCA-EU	DO225353	0.041	0.018
Breast Cancer	BRCA-EU	DO225354	0	0
Breast Cancer	BRCA-EU	DO225355	0	0.024
Breast Cancer	BRCA-EU	DO225356	0.025	0.054
Breast Cancer	BRCA-EU	DO225357	0.191	0.393
Breast Cancer	BRCA-EU	DO225358	0	0
Breast Cancer	BRCA-EU	DO225359	0	0.241
Breast Cancer	BRCA-EU	DO225360	0.11	0.229
Breast Cancer	BRCA-EU	DO225361	0.037	0.245
Breast Cancer	BRCA-EU	DO225362	0	0
Breast Cancer	BRCA-EU	DO225363	0.038	0.169
Breast Cancer	BRCA-EU	DO225364	0	0.055
Breast Cancer	BRCA-EU	DO225365	0	0
Breast Cancer	BRCA-EU	DO225366	0	0
Breast Cancer	BRCA-EU	DO225367	0.016	0.095
Breast Cancer	BRCA-EU	DO225368	0.2	0.221
Breast Cancer	BRCA-EU	DO225369	0	0.011
Breast Cancer	BRCA-EU	DO225370	0.012	0.186
Breast Cancer	BRCA-EU	DO225371	0.002	0.101
Breast Cancer	BRCA-EU	DO225372	0	0
Breast Cancer	BRCA-EU	DO225373	0	0.056
Breast Cancer	BRCA-EU	DO225374	0	0.06
Breast Cancer	BRCA-EU	DO225375	0	0.037
Breast Cancer	BRCA-EU	DO225376	0	0
Breast Cancer	BRCA-EU	DO225377	0	0
Breast Cancer	BRCA-EU	DO225378	0.108	0.059
Breast Cancer	BRCA-EU	DO225379	0	0.081
Breast Cancer	BRCA-EU	DO225380	0	0.03
Breast Cancer	BRCA-EU	DO225381	0	0.095
Breast Cancer	BRCA-EU	DO225382	0.109	0.313
Breast Cancer	BRCA-EU	DO225383	0.056	0.244
Breast Cancer	BRCA-EU	DO225384	0.028	0.107
Breast Cancer	BRCA-EU	DO225385	0	0.056
Breast Cancer	BRCA-EU	DO225386	0	0.014
Breast Cancer	BRCA-EU	DO225387	0	0.161
Breast Cancer	BRCA-EU	DO225388	0	0
Breast Cancer	BRCA-EU	DO225389	0	0.037
Breast Cancer	BRCA-EU	DO225390	0	0.067
Breast Cancer	BRCA-EU	DO225391	0	0
Breast Cancer	BRCA-EU	DO225392	0	0
Breast Cancer	BRCA-EU	DO225393	0	0.069
Breast Cancer	BRCA-EU	DO225394	0	0.037
Breast Cancer	BRCA-EU	DO225395	0.005	0
Breast Cancer	BRCA-EU	DO225396	0	0.045
Breast Cancer	BRCA-EU	DO225397	0	0.064
Breast Cancer	BRCA-EU	DO225398	0.033	0.166
Breast Cancer	BRCA-FR	DO227470	0	0.003
Breast Cancer	BRCA-FR	DO227473	0	0
Breast Cancer	BRCA-FR	DO227475	0	0.13
Breast Cancer	BRCA-FR	DO227480	0	0.131
Breast Cancer	BRCA-FR	DO227483	0	0
Breast Cancer	BRCA-FR	DO227494	0.034	0.114
Breast Cancer	BRCA-FR	DO227503	0	0.082
Breast Cancer	BRCA-FR	DO227507	0	0.014
Breast Cancer	BRCA-FR	DO227510	0.045	0.093
Breast Cancer	BRCA-FR	DO227517	0	0
Breast Cancer	BRCA-FR	DO227521	0	0.062
Breast Cancer	BRCA-FR	DO227529	0	0.008
Breast Cancer	BRCA-FR	DO227535	0	0.026
Breast Cancer	BRCA-FR	DO227561	0	0.007
Breast Cancer	BRCA-FR	DO227566	0	0.054
Breast Cancer	BRCA-FR	DO227593	0	0.108
Breast Cancer	BRCA-FR	DO227618	0.006	0.045
Breast Cancer	BRCA-FR	DO227629	0	0.063
Breast Cancer	BRCA-FR	DO227651	0	0.057
Breast Cancer	BRCA-FR	DO227701	0.065	0.224
Breast Cancer	BRCA-FR	DO227719	0.008	0.034
Breast Cancer	BRCA-FR	DO227730	0	0
Breast Cancer	BRCA-FR	DO227749	0.008	0.064
Breast Cancer	BRCA-FR	DO227773	0	0.006
Breast Cancer	BRCA-FR	DO227776	0	0.11
Breast Cancer	BRCA-FR	DO227787	0	0.028
Breast Cancer	BRCA-FR	DO227790	0	0
Breast Cancer	BRCA-FR	DO227795	0	0
Breast Cancer	BRCA-FR	DO227806	0	0.019
Breast Cancer	BRCA-FR	DO227809	0	0.079
Breast Cancer	BRCA-FR	DO227815	0	0.06
Breast Cancer	BRCA-FR	DO227817	0	0
Breast Cancer	BRCA-FR	DO227820	0	0.01
Breast Cancer	BRCA-FR	DO227830	0.025	0.052
Breast Cancer	BRCA-FR	DO227836	0	0
Breast Cancer	BRCA-FR	DO227838	0	0.067
Breast Cancer	BRCA-FR	DO227846	0	0.01
Breast Cancer	BRCA-FR	DO227854	0	0.029
Breast Cancer	BRCA-FR	DO227857	0	0.095
Breast Cancer	BRCA-FR	DO227860	0	0.029
Breast Cancer	BRCA-FR	DO227862	0.003	0.084
Breast Cancer	BRCA-FR	DO227871	0	0.095
Breast Cancer	BRCA-FR	DO227878	0	0.056
Breast Cancer	BRCA-FR	DO227881	0	0.027
Breast Cancer	BRCA-FR	DO227892	0	0.074
Breast Cancer	BRCA-FR	DO227903	0.006	0.117
Breast Cancer	BRCA-FR	DO227909	0.053	0.097
Breast Cancer	BRCA-FR	DO227916	0	0.015
Breast Cancer	BRCA-FR	DO227921	0	0.005
Breast Cancer	BRCA-FR	DO227924	0	0.084
Breast Cancer	BRCA-FR	DO227932	0	0.09
Breast Cancer	BRCA-FR	DO227935	0	0.045
Breast Cancer	BRCA-FR	DO227936	0	0.071
Breast Cancer	BRCA-FR	DO227939	0.006	0.026
Breast Cancer	BRCA-FR	DO227940	0	0.017
Breast Cancer	BRCA-FR	DO227941	0	0.018
Breast Cancer	BRCA-FR	DO227942	0	0.104
Breast Cancer	BRCA-FR	DO227943	0	0.091
Breast Cancer	BRCA-FR	DO227944	0	0.112
Breast Cancer	BRCA-FR	DO227945	0	0
Breast Cancer	BRCA-FR	DO227947	0	0.037
Breast Cancer	BRCA-FR	DO227948	0	0.022
Breast Cancer	BRCA-FR	DO227949	0	0.057
Breast Cancer	BRCA-FR	DO227950	0	0.054
Breast Cancer	BRCA-FR	DO228306	0.017	0
Breast Cancer	BRCA-FR	DO228314	0	0.072
Breast Cancer	BRCA-FR	DO228317	0	0
Breast Cancer	BRCA-FR	DO228324	0.026	0.059
Breast Cancer	BRCA-FR	DO228328	0	0
Breast Cancer	BRCA-FR	DO228331	0	0
Breast Cancer	BRCA-FR	DO228345	0.01	0.138
Breast Cancer	BRCA-FR	DO228352	0.047	0
Breast Cancer	BRCA-UK	DO1000	0	0.168
Breast Cancer	BRCA-UK	DO1001	0	0.058
Breast Cancer	BRCA-UK	DO1002	0.034	0.067
Breast Cancer	BRCA-UK	DO1003	0	0.146
Breast Cancer	BRCA-UK	DO1004	0	0.157
Breast Cancer	BRCA-UK	DO1005	0.009	0.095
Breast Cancer	BRCA-UK	DO1006	0.047	0.289
Breast Cancer	BRCA-UK	DO1007	0	0.122
Breast Cancer	BRCA-UK	DO1008	0	0
Breast Cancer	BRCA-UK	DO1009	0	0
Breast Cancer	BRCA-UK	DO1010	0	0.009
Breast Cancer	BRCA-UK	DO1011	0	0.126
Breast Cancer	BRCA-UK	DO1012	0.052	0.198
Breast Cancer	BRCA-UK	DO1013	0	0.06
Breast Cancer	BRCA-UK	DO1014	0.015	0.049
Breast Cancer	BRCA-UK	DO1015	0	0.02
Breast Cancer	BRCA-UK	DO1016	0	0.015
Breast Cancer	BRCA-UK	DO1017	0	0.098
Breast Cancer	BRCA-UK	DO1018	0	0
Breast Cancer	BRCA-UK	DO1020	0.016	0.182
Breast Cancer	BRCA-UK	DO1076	0	0
Breast Cancer	BRCA-UK	DO52538	0	0
Breast Cancer	BRCA-UK	DO52539	0	0.128
Breast Cancer	BRCA-UK	DO52540	0.032	0.232
Breast Cancer	BRCA-UK	DO52542	0	0.147
Breast Cancer	BRCA-UK	DO52543	0.006	0.174
Breast Cancer	BRCA-UK	DO52544	0	0.05
Breast Cancer	BRCA-UK	DO52545	0	0.023
Breast Cancer	BRCA-UK	DO52546	0	0.024
Breast Cancer	BRCA-UK	DO52547	0	0.138
Breast Cancer	BRCA-UK	DO52548	0.008	0.087
Breast Cancer	BRCA-UK	DO52549	0	0
Breast Cancer	BRCA-UK	DO52550	0.032	0.25
Breast Cancer	BRCA-UK	DO52551	0	0.183
Breast Cancer	BRCA-UK	DO52552	0	0.126
Breast Cancer	BRCA-UK	DO52553	0	0.085
Breast Cancer	BRCA-UK	DO52554	0.023	0.214
Breast Cancer	BRCA-UK	DO52555	0.019	0.053
Breast Cancer	BRCA-UK	DO52556	0	0.153
Breast Cancer	BRCA-UK	DO52557	0	0.173
Breast Cancer	BRCA-UK	DO52558	0	0.173
Breast Cancer	BRCA-UK	DO52559	0	0.165
Breast Cancer	BRCA-UK	DO52560	0	0.028
Breast Cancer	BRCA-UK	DO52561	0	0.049
Breast Cancer	BRCA-UK	DO52562	0	0.117
Chronic Lymphocytic Leukemia	CLLE-ES	DO223374	0	0.234
Chronic Lymphocytic Leukemia	CLLE-ES	DO223378	0.123	0.075
Chronic Lymphocytic Leukemia	CLLE-ES	DO223381	0	0.192
Chronic Lymphocytic Leukemia	CLLE-ES	DO223386	0.046	0.175
Chronic Lymphocytic Leukemia	CLLE-ES	DO223387	0	0.134
Chronic Lymphocytic Leukemia	CLLE-ES	DO223388	0	0.115
Chronic Lymphocytic Leukemia	CLLE-ES	DO223390	0	0.074
Chronic Lymphocytic Leukemia	CLLE-ES	DO223391	0.03	0.172
Chronic Lymphocytic Leukemia	CLLE-ES	DO223397	0.143	0.18
Chronic Lymphocytic Leukemia	CLLE-ES	DO223398	0.098	0.199
Chronic Lymphocytic Leukemia	CLLE-ES	DO223399	0	0.072
Chronic Lymphocytic Leukemia	CLLE-ES	DO223400	0	0.11
Chronic Lymphocytic Leukemia	CLLE-ES	DO223401	0	0.144
Chronic Lymphocytic Leukemia	CLLE-ES	DO223402	0	0.23
Chronic Lymphocytic Leukemia	CLLE-ES	DO223403	0	0.108
Chronic Lymphocytic Leukemia	CLLE-ES	DO223404	0	0.225
Chronic Lymphocytic Leukemia	CLLE-ES	DO223407	0.025	0.156
Chronic Lymphocytic Leukemia	CLLE-ES	DO223409	0	0.19
Chronic Lymphocytic Leukemia	CLLE-ES	DO223410	0	0.11
Chronic Lymphocytic Leukemia	CLLE-ES	DO223412	0	0.016
Chronic Lymphocytic Leukemia	CLLE-ES	DO223413	0.062	0.102
Chronic Lymphocytic Leukemia	CLLE-ES	DO223414	0	0.162
Chronic Lymphocytic Leukemia	CLLE-ES	DO223420	0	0.09
Chronic Lymphocytic Leukemia	CLLE-ES	DO223421	0	0.209
Chronic Lymphocytic Leukemia	CLLE-ES	DO223422	0	0.232
Chronic Lymphocytic Leukemia	CLLE-ES	DO223426	0.058	0.094
Chronic Lymphocytic Leukemia	CLLE-ES	DO223433	0.009	0
Chronic Lymphocytic Leukemia	CLLE-ES	DO223438	0	0.014
Chronic Lymphocytic Leukemia	CLLE-ES	DO223456	0.097	0.134
Chronic Lymphocytic Leukemia	CLLE-ES	DO223540	0	0.097
Chronic Lymphocytic Leukemia	CLLE-ES	DO223559	0	0
Chronic Lymphocytic Leukemia	CLLE-ES	DO223560	0.061	0.026
Chronic Lymphocytic Leukemia	CLLE-ES	DO223562	0	0.133
Chronic Lymphocytic Leukemia	CLLE-ES	DO223563	0	0.096
Chronic Lymphocytic Leukemia	CLLE-ES	DO223564	0	0
Chronic Lymphocytic Leukemia	CLLE-ES	DO51966	0	0.146
Chronic Lymphocytic Leukemia	CLLE-ES	DO51967	0	0.14
Chronic Lymphocytic Leukemia	CLLE-ES	DO51989	0	0
Chronic Lymphocytic Leukemia	CLLE-ES	DO51992	0	0.171
Chronic Lymphocytic Leukemia	CLLE-ES	DO52017	0.011	0.101
Chronic Lymphocytic Leukemia	CLLE-ES	DO52698	0	0.169
Chronic Lymphocytic Leukemia	CLLE-ES	DO52699	0.113	0.098
Chronic Lymphocytic Leukemia	CLLE-ES	DO52700	0	0.189
Chronic Lymphocytic Leukemia	CLLE-ES	DO52701	0	0.065
Chronic Lymphocytic Leukemia	CLLE-ES	DO52702	0.048	0.172
Chronic Lymphocytic Leukemia	CLLE-ES	DO52703	0	0.196
Chronic Lymphocytic Leukemia	CLLE-ES	DO52704	0	0.086
Chronic Lymphocytic Leukemia	CLLE-ES	DO52705	0.018	0.137
Chronic Lymphocytic Leukemia	CLLE-ES	DO52706	0.04	0.176
Chronic Lymphocytic Leukemia	CLLE-ES	DO52707	0	0.009
Chronic Lymphocytic Leukemia	CLLE-ES	DO52708	0	0.194
Chronic Lymphocytic Leukemia	CLLE-ES	DO52709	0	0.107
Chronic Lymphocytic Leukemia	CLLE-ES	DO52710	0.105	0.258
Chronic Lymphocytic Leukemia	CLLE-ES	DO52711	0	0.18
Chronic Lymphocytic Leukemia	CLLE-ES	DO52712	0	0
Chronic Lymphocytic Leukemia	CLLE-ES	DO52713	0	0.116
Chronic Lymphocytic Leukemia	CLLE-ES	DO52714	0.016	0.131
Chronic Lymphocytic Leukemia	CLLE-ES	DO52715	0	0.095
Chronic Lymphocytic Leukemia	CLLE-ES	DO52716	0	0.174
Chronic Lymphocytic Leukemia	CLLE-ES	DO52717	0.111	0.093
Chronic Lymphocytic Leukemia	CLLE-ES	DO52718	0	0.081
Chronic Lymphocytic Leukemia	CLLE-ES	DO52719	0.069	0.199
Chronic Lymphocytic Leukemia	CLLE-ES	DO52720	0	0.267
Chronic Lymphocytic Leukemia	CLLE-ES	DO52721	0	0.054
Chronic Lymphocytic Leukemia	CLLE-ES	DO52722	0.099	0.207
Chronic Lymphocytic Leukemia	CLLE-ES	DO52723	0	0.132
Chronic Lymphocytic Leukemia	CLLE-ES	DO52724	0	0.209
Chronic Lymphocytic Leukemia	CLLE-ES	DO52725	0	0.121
Chronic Lymphocytic Leukemia	CLLE-ES	DO6350	0	0.204
Chronic Lymphocytic Leukemia	CLLE-ES	DO6351	0	0.195
Chronic Lymphocytic Leukemia	CLLE-ES	DO6352	0	0
Chronic Lymphocytic Leukemia	CLLE-ES	DO6353	0	0.189
Chronic Lymphocytic Leukemia	CLLE-ES	DO6354	0	0.084
Chronic Lymphocytic Leukemia	CLLE-ES	DO6360	0	0.265
Chronic Lymphocytic Leukemia	CLLE-ES	DO6362	0	0.235
Chronic Lymphocytic Leukemia	CLLE-ES	DO6364	0	0.121
Chronic Lymphocytic Leukemia	CLLE-ES	DO6368	0	0.204
Chronic Lymphocytic Leukemia	CLLE-ES	DO6370	0	0.198
Chronic Lymphocytic Leukemia	CLLE-ES	DO6376	0	0.101
Chronic Lymphocytic Leukemia	CLLE-ES	DO6378	0	0.217
Chronic Lymphocytic Leukemia	CLLE-ES	DO6382	0.08	0.169
Chronic Lymphocytic Leukemia	CLLE-ES	DO6386	0.125	0.216
Chronic Lymphocytic Leukemia	CLLE-ES	DO6388	0.042	0.16
Chronic Lymphocytic Leukemia	CLLE-ES	DO6390	0	0.178
Chronic Lymphocytic Leukemia	CLLE-ES	DO6392	0.019	0.153
Chronic Lymphocytic Leukemia	CLLE-ES	DO6394	0	0.226
Chronic Lymphocytic Leukemia	CLLE-ES	DO6396	0	0.152
Chronic Lymphocytic Leukemia	CLLE-ES	DO6398	0	0.242
Chronic Lymphocytic Leukemia	CLLE-ES	DO6402	0.065	0.21
Chronic Lymphocytic Leukemia	CLLE-ES	DO6410	0	0.162
Chronic Lymphocytic Leukemia	CLLE-ES	DO6418	0.024	0.25
Chronic Lymphocytic Leukemia	CLLE-ES	DO6428	0	0.171
Chronic Lymphocytic Leukemia	CLLE-ES	DO6430	0.084	0.141
Chronic Lymphocytic Leukemia	CLLE-ES	DO6432	0	0.101
Chronic Lymphocytic Leukemia	CLLE-ES	DO6434	0.193	0.213
Chronic Lymphocytic Leukemia	CLLE-ES	DO6436	0	0.229
Chronic Lymphocytic Leukemia	CLLE-ES	DO6438	0	0.135
Chronic Lymphocytic Leukemia	CLLE-ES	DO6450	0.062	0.189
Chronic Lymphocytic Leukemia	CLLE-ES	DO6456	0	0.207
Chronic Lymphocytic Leukemia	CLLE-ES	DO6466	0	0
Chronic Lymphocytic Leukemia	CLLE-ES	DO6470	0	0.242
Chronic Lymphocytic Leukemia	CLLE-ES	DO6474	0	0.141
Chronic Lymphocytic Leukemia	CLLE-ES	DO6486	0	0.111
Chronic Lymphocytic Leukemia	CLLE-ES	DO6492	0	0.121
Chronic Lymphocytic Leukemia	CLLE-ES	DO6496	0	0.216
Chronic Lymphocytic Leukemia	CLLE-ES	DO6504	0.282	0.229
Chronic Lymphocytic Leukemia	CLLE-ES	DO6513	0	0.026
Chronic Lymphocytic Leukemia	CLLE-ES	DO6549	0	0.223
Chronic Lymphocytic Leukemia	CLLE-ES	DO6552	0.044	0.165
Chronic Lymphocytic Leukemia	CLLE-ES	DO6558	0	0.171
Chronic Lymphocytic Leukemia	CLLE-ES	DO6561	0	0.14
Chronic Lymphocytic Leukemia	CLLE-ES	DO6565	0	0.242
Chronic Lymphocytic Leukemia	CLLE-ES	DO6580	0	0.235
Chronic Lymphocytic Leukemia	CLLE-ES	DO6585	0	0.056
Chronic Lymphocytic Leukemia	CLLE-ES	DO6610	0	0.171
Chronic Lymphocytic Leukemia	CLLE-ES	DO6665	0	0.063
Chronic Lymphocytic Leukemia	CLLE-ES	DO6690	0.147	0.178
Chronic Lymphocytic Leukemia	CLLE-ES	DO6695	0	0.221
Chronic Lymphocytic Leukemia	CLLE-ES	DO6700	0	0.124
Chronic Lymphocytic Leukemia	CLLE-ES	DO6730	0.119	0.143
Chronic Lymphocytic Leukemia	CLLE-ES	DO6742	0	0.2
Chronic Lymphocytic Leukemia	CLLE-ES	DO6748	0.056	0.187
Chronic Lymphocytic Leukemia	CLLE-ES	DO6754	0	0
Chronic Lymphocytic Leukemia	CLLE-ES	DO6898	0.033	0.283
Chronic Lymphocytic Leukemia	CLLE-ES	DO6934	0	0.109
Chronic Lymphocytic Leukemia	CLLE-ES	DO6940	0	0.162
Chronic Lymphocytic Leukemia	CLLE-ES	DO6946	0.025	0.182
Chronic Lymphocytic Leukemia	CLLE-ES	DO7018	0	0.173
Chronic Lymphocytic Leukemia	CLLE-ES	DO7024	0	0.084
Chronic Lymphocytic Leukemia	CLLE-ES	DO7048	0	0.077
Chronic Lymphocytic Leukemia	CLLE-ES	DO7084	0.067	0.206
Chronic Lymphocytic Leukemia	CLLE-ES	DO7108	0	0.077
Chronic Lymphocytic Leukemia	CLLE-ES	DO7112	0.025	0.096
Chronic Lymphocytic Leukemia	CLLE-ES	DO7124	0.077	0.231
Chronic Lymphocytic Leukemia	CLLE-ES	DO7136	0.094	0.118
Chronic Lymphocytic Leukemia	CLLE-ES	DO7166	0.064	0.171
Chronic Lymphocytic Leukemia	CLLE-ES	DO7172	0.023	0.131
Chronic Lymphocytic Leukemia	CLLE-ES	DO7196	0	0.104
Chronic Lymphocytic Leukemia	CLLE-ES	DO7214	0.007	0.191
Chronic Lymphocytic Leukemia	CLLE-ES	DO7280	0	0.1
Chronic Lymphocytic Leukemia	CLLE-ES	DO7304	0	0.01
Chronic Lymphocytic Leukemia	CLLE-ES	DO7322	0	0.038
Chronic Lymphocytic Leukemia	CLLE-ES	DO7328	0.21	0.185
Chronic Lymphocytic Leukemia	CLLE-ES	DO7334	0	0.183
Chronic Lymphocytic Leukemia	CLLE-ES	DO7358	0.054	0.191
Chronic Lymphocytic Leukemia	CLLE-ES	DO7394	0.044	0.099
Chronic Lymphocytic Leukemia	CLLE-ES	DO7412	0	0.153
Chronic Lymphocytic Leukemia	CLLE-ES	DO7442	0	0.191
Chronic Lymphocytic Leukemia	CLLE-ES	DO7460	0	0.098
Chronic Lymphocytic Leukemia	CLLE-ES	DO7472	0	0.197
Early Onset Prostate Cancer	EOPC-DE	DO10806	0	0.046
Early Onset Prostate Cancer	EOPC-DE	DO10807	0	0.088
Early Onset Prostate Cancer	EOPC-DE	DO10809	0.038	0.098
Early Onset Prostate Cancer	EOPC-DE	DO10811	0	0
Early Onset Prostate Cancer	EOPC-DE	DO10813	0	0.062
Early Onset Prostate Cancer	EOPC-DE	DO10815	0	0.019
Early Onset Prostate Cancer	EOPC-DE	DO10817	0	0
Early Onset Prostate Cancer	EOPC-DE	DO10819	0	0.102
Early Onset Prostate Cancer	EOPC-DE	DO10821	0.042	0.111
Early Onset Prostate Cancer	EOPC-DE	DO10823	0	0.167
Early Onset Prostate Cancer	EOPC-DE	DO10825	0	0.065
Early Onset Prostate Cancer	EOPC-DE	DO10829	0	0.016
Early Onset Prostate Cancer	EOPC-DE	DO10831	0	0.017
Early Onset Prostate Cancer	EOPC-DE	DO10833	0	0.208
Early Onset Prostate Cancer	EOPC-DE	DO10835	0	0.221
Early Onset Prostate Cancer	EOPC-DE	DO227409	0	0.122
Early Onset Prostate Cancer	EOPC-DE	DO227410	0	0
Early Onset Prostate Cancer	EOPC-DE	DO227414	0.022	0.011
Early Onset Prostate Cancer	EOPC-DE	DO227424	0	0.166
Early Onset Prostate Cancer	EOPC-DE	DO227427	0	0
Early Onset Prostate Cancer	EOPC-DE	DO227429	0	0.186
Early Onset Prostate Cancer	EOPC-DE	DO227432	0	0.131
Early Onset Prostate Cancer	EOPC-DE	DO227437	0	0.008
Early Onset Prostate Cancer	EOPC-DE	DO227439	0	0.216
Early Onset Prostate Cancer	EOPC-DE	DO227442	0	0
Early Onset Prostate Cancer	EOPC-DE	DO227444	0	0.202
Early Onset Prostate Cancer	EOPC-DE	DO227448	0	0.223
Early Onset Prostate Cancer	EOPC-DE	DO227451	0	0.127
Early Onset Prostate Cancer	EOPC-DE	DO227454	0	0.232
Early Onset Prostate Cancer	EOPC-DE	DO228027	0	0.183
Early Onset Prostate Cancer	EOPC-DE	DO228029	0	0
Early Onset Prostate Cancer	EOPC-DE	DO228030	0	0
Early Onset Prostate Cancer	EOPC-DE	DO228031	0.018	0.064
Early Onset Prostate Cancer	EOPC-DE	DO228033	0	0.199
Early Onset Prostate Cancer	EOPC-DE	DO228034	0	0
Early Onset Prostate Cancer	EOPC-DE	DO228035	0	0.109
Early Onset Prostate Cancer	EOPC-DE	DO228036	0	0.233
Early Onset Prostate Cancer	EOPC-DE	DO228037	0	0.174
Early Onset Prostate Cancer	EOPC-DE	DO228039	0.135	0.087
Early Onset Prostate Cancer	EOPC-DE	DO228040	0	0
Early Onset Prostate Cancer	EOPC-DE	DO228042	0	0.014
Early Onset Prostate Cancer	EOPC-DE	DO228043	0	0.178
Early Onset Prostate Cancer	EOPC-DE	DO228044	0	0.034
Early Onset Prostate Cancer	EOPC-DE	DO228046	0	0.144
Early Onset Prostate Cancer	EOPC-DE	DO228047	0	0
Early Onset Prostate Cancer	EOPC-DE	DO228048	0	0.156
Early Onset Prostate Cancer	EOPC-DE	DO228050	0	0.18
Early Onset Prostate Cancer	EOPC-DE	DO228051	0	0.137
Early Onset Prostate Cancer	EOPC-DE	DO228052	0	0.03
Early Onset Prostate Cancer	EOPC-DE	DO228053	0.1	0.187
Early Onset Prostate Cancer	EOPC-DE	DO228054	0	0.171
Early Onset Prostate Cancer	EOPC-DE	DO228055	0	0
Early Onset Prostate Cancer	EOPC-DE	DO228056	0	0.042
Early Onset Prostate Cancer	EOPC-DE	DO228057	0	0.157
Early Onset Prostate Cancer	EOPC-DE	DO228058	0	0.128
Early Onset Prostate Cancer	EOPC-DE	DO228059	0	0
Early Onset Prostate Cancer	EOPC-DE	DO228060	0	0.138
Early Onset Prostate Cancer	EOPC-DE	DO228061	0	0
Early Onset Prostate Cancer	EOPC-DE	DO228062	0	0.205
Early Onset Prostate Cancer	EOPC-DE	DO228063	0	0.061
Early Onset Prostate Cancer	EOPC-DE	DO228064	0	0.149
Early Onset Prostate Cancer	EOPC-DE	DO228065	0	0.046
Early Onset Prostate Cancer	EOPC-DE	DO228066	0	0.138
Early Onset Prostate Cancer	EOPC-DE	DO228067	0	0.204
Early Onset Prostate Cancer	EOPC-DE	DO228068	0	0.217
Early Onset Prostate Cancer	EOPC-DE	DO228069	0.045	0.128
Early Onset Prostate Cancer	EOPC-DE	DO228070	0	0.228
Early Onset Prostate Cancer	EOPC-DE	DO228071	0	0
Early Onset Prostate Cancer	EOPC-DE	DO228072	0	0.145
Early Onset Prostate Cancer	EOPC-DE	DO228074	0	0.103
Early Onset Prostate Cancer	EOPC-DE	DO228075	0	0.098
Early Onset Prostate Cancer	EOPC-DE	DO228076	0	0.103
Early Onset Prostate Cancer	EOPC-DE	DO228077	0	0
Early Onset Prostate Cancer	EOPC-DE	DO228078	0	0
Early Onset Prostate Cancer	EOPC-DE	DO228079	0	0.028
Early Onset Prostate Cancer	EOPC-DE	DO228080	0	0.122
Early Onset Prostate Cancer	EOPC-DE	DO228081	0	0.018
Early Onset Prostate Cancer	EOPC-DE	DO228082	0	0.029
Early Onset Prostate Cancer	EOPC-DE	DO228083	0	0
Early Onset Prostate Cancer	EOPC-DE	DO228084	0	0.139
Early Onset Prostate Cancer	EOPC-DE	DO228085	0	0.123
Early Onset Prostate Cancer	EOPC-DE	DO228086	0	0
Early Onset Prostate Cancer	EOPC-DE	DO228087	0.019	0.214
Early Onset Prostate Cancer	EOPC-DE	DO228088	0	0.058
Early Onset Prostate Cancer	EOPC-DE	DO228089	0	0.23
Early Onset Prostate Cancer	EOPC-DE	DO228090	0	0
Early Onset Prostate Cancer	EOPC-DE	DO228091	0	0.149
Early Onset Prostate Cancer	EOPC-DE	DO228092	0	0.057
Early Onset Prostate Cancer	EOPC-DE	DO228093	0	0.069
Early Onset Prostate Cancer	EOPC-DE	DO228094	0	0.058
Early Onset Prostate Cancer	EOPC-DE	DO228095	0	0.075
Early Onset Prostate Cancer	EOPC-DE	DO228096	0	0.096
Early Onset Prostate Cancer	EOPC-DE	DO228097	0	0.214
Early Onset Prostate Cancer	EOPC-DE	DO228098	0	0.035
Early Onset Prostate Cancer	EOPC-DE	DO228099	0	0
Early Onset Prostate Cancer	EOPC-DE	DO228101	0	0
Early Onset Prostate Cancer	EOPC-DE	DO228102	0	0.05
Early Onset Prostate Cancer	EOPC-DE	DO228103	0	0.098
Early Onset Prostate Cancer	EOPC-DE	DO228104	0	0.269
Early Onset Prostate Cancer	EOPC-DE	DO228105	0	0.043
Early Onset Prostate Cancer	EOPC-DE	DO228106	0	0.185
Early Onset Prostate Cancer	EOPC-DE	DO228107	0	0.126
Early Onset Prostate Cancer	EOPC-DE	DO228108	0	0.073
Early Onset Prostate Cancer	EOPC-DE	DO228109	0	0.141
Early Onset Prostate Cancer	EOPC-DE	DO228110	0	0.073
Early Onset Prostate Cancer	EOPC-DE	DO228111	0.013	0.089
Early Onset Prostate Cancer	EOPC-DE	DO228112	0.074	0.249
Early Onset Prostate Cancer	EOPC-DE	DO228113	0.073	0.018
Early Onset Prostate Cancer	EOPC-DE	DO228114	0.007	0.124
Early Onset Prostate Cancer	EOPC-DE	DO228115	0.029	0.287
Early Onset Prostate Cancer	EOPC-DE	DO228116	0	0
Early Onset Prostate Cancer	EOPC-DE	DO228117	0	0.142
Early Onset Prostate Cancer	EOPC-DE	DO228118	0.014	0.192
Early Onset Prostate Cancer	EOPC-DE	DO228119	0	0.029
Early Onset Prostate Cancer	EOPC-DE	DO228120	0	0.036
Early Onset Prostate Cancer	EOPC-DE	DO228121	0	0.008
Early Onset Prostate Cancer	EOPC-DE	DO228122	0	0.148
Early Onset Prostate Cancer	EOPC-DE	DO228123	0	0.05
Early Onset Prostate Cancer	EOPC-DE	DO228124	0	0.111
Early Onset Prostate Cancer	EOPC-DE	DO228125	0.119	0.13
Early Onset Prostate Cancer	EOPC-DE	DO228126	0.01	0.195
Early Onset Prostate Cancer	EOPC-DE	DO228127	0	0.133
Early Onset Prostate Cancer	EOPC-DE	DO228128	0	0.12
Early Onset Prostate Cancer	EOPC-DE	DO228129	0	0.133
Early Onset Prostate Cancer	EOPC-DE	DO228130	0	0.078
Early Onset Prostate Cancer	EOPC-DE	DO228131	0	0.14
Early Onset Prostate Cancer	EOPC-DE	DO228132	0	0.255
Early Onset Prostate Cancer	EOPC-DE	DO228133	0	0
Early Onset Prostate Cancer	EOPC-DE	DO228248	0	0.223
Early Onset Prostate Cancer	EOPC-DE	DO228250	0	0.059
Early Onset Prostate Cancer	EOPC-DE	DO228254	0.035	0.127
Early Onset Prostate Cancer	EOPC-DE	DO228259	0	0.008
Early Onset Prostate Cancer	EOPC-DE	DO228267	0	0.09
Early Onset Prostate Cancer	EOPC-DE	DO228273	0.046	0.039
Early Onset Prostate Cancer	EOPC-DE	DO228277	0	0.379
Early Onset Prostate Cancer	EOPC-DE	DO228282	0	0
Early Onset Prostate Cancer	EOPC-DE	DO228286	0	0.139
Early Onset Prostate Cancer	EOPC-DE	DO228292	0	0
Early Onset Prostate Cancer	EOPC-DE	DO228296	0.01	0
Early Onset Prostate Cancer	EOPC-DE	DO228320	0	0.137
Early Onset Prostate Cancer	EOPC-DE	DO228323	0	0.078
Early Onset Prostate Cancer	EOPC-DE	DO228335	0	0.032
Early Onset Prostate Cancer	EOPC-DE	DO228339	0	0.128
Early Onset Prostate Cancer	EOPC-DE	DO228354	0.061	0.169
Early Onset Prostate Cancer	EOPC-DE	DO228361	0	0.051
Early Onset Prostate Cancer	EOPC-DE	DO228370	0.016	0.101
Early Onset Prostate Cancer	EOPC-DE	DO228381	0	0.013
Early Onset Prostate Cancer	EOPC-DE	DO228384	0	0.07
Early Onset Prostate Cancer	EOPC-DE	DO228389	0	0.073
Early Onset Prostate Cancer	EOPC-DE	DO228683	0	0.037
Early Onset Prostate Cancer	EOPC-DE	DO228687	0	0.019
Early Onset Prostate Cancer	EOPC-DE	DO228692	0	0
Early Onset Prostate Cancer	EOPC-DE	DO228696	0	0.012
Early Onset Prostate Cancer	EOPC-DE	DO228698	0	0.148
Early Onset Prostate Cancer	EOPC-DE	DO228706	0	0.02
Early Onset Prostate Cancer	EOPC-DE	DO228709	0	0.045
Early Onset Prostate Cancer	EOPC-DE	DO228722	0	0.27
Early Onset Prostate Cancer	EOPC-DE	DO228728	0	0.175
Early Onset Prostate Cancer	EOPC-DE	DO228737	0.088	0.058
Early Onset Prostate Cancer	EOPC-DE	DO228745	0.038	0.06
Early Onset Prostate Cancer	EOPC-DE	DO228751	0.007	0.172
Early Onset Prostate Cancer	EOPC-DE	DO228755	0	0.122
Early Onset Prostate Cancer	EOPC-DE	DO52498	0	0.174
Early Onset Prostate Cancer	EOPC-DE	DO52499	0	0.081
Early Onset Prostate Cancer	EOPC-DE	DO52500	0	0.041
Early Onset Prostate Cancer	EOPC-DE	DO52501	0	0
Early Onset Prostate Cancer	EOPC-DE	DO52502	0	0.223
Early Onset Prostate Cancer	EOPC-DE	DO52503	0	0.127
Early Onset Prostate Cancer	EOPC-DE	DO52504	0	0.037
Early Onset Prostate Cancer	EOPC-DE	DO52505	0.134	0.198
Early Onset Prostate Cancer	EOPC-DE	DO52506	0	0.18
Early Onset Prostate Cancer	EOPC-DE	DO52507	0	0.048
Early Onset Prostate Cancer	EOPC-DE	DO52508	0	0.126
Early Onset Prostate Cancer	EOPC-DE	DO52509	0	0.101
Early Onset Prostate Cancer	EOPC-DE	DO52510	0	0
Early Onset Prostate Cancer	EOPC-DE	DO52511	0	0.197
Early Onset Prostate Cancer	EOPC-DE	DO52512	0	0.146
Early Onset Prostate Cancer	EOPC-DE	DO52513	0	0.178
Early Onset Prostate Cancer	EOPC-DE	DO52514	0	0.113
Early Onset Prostate Cancer	EOPC-DE	DO52516	0	0.148
Early Onset Prostate Cancer	EOPC-DE	DO52518	0	0.094
Early Onset Prostate Cancer	EOPC-DE	DO52520	0	0.043
Early Onset Prostate Cancer	EOPC-DE	DO52522	0	0
Early Onset Prostate Cancer	EOPC-DE	DO52524	0	0.069
Early Onset Prostate Cancer	EOPC-DE	DO52526	0.038	0.154
Early Onset Prostate Cancer	EOPC-DE	DO52528	0	0.11
Early Onset Prostate Cancer	EOPC-DE	DO52530	0	0.237
Early Onset Prostate Cancer	EOPC-DE	DO52532	0	0.168
Early Onset Prostate Cancer	EOPC-DE	DO52534	0	0
Liver Cancer	LICA-FR	DO222354	0	0.121
Liver Cancer	LICA-FR	DO222355	0	0.091
Liver Cancer	LICA-FR	DO222357	0	0.019
Liver Cancer	LICA-FR	DO222358	0	0.158
Liver Cancer	LICA-FR	DO22804	0.072	0.169
Liver Cancer	LICA-FR	DO22810	0	0.048
Liver Cancer	LICA-FR	DO228883	0.013	0.113
Liver Cancer	LICA-FR	DO228887	0	0.173
Liver Cancer	LICA-FR	DO228893	0	0.114
Liver Cancer	LICA-FR	DO228894	0	0.104
Liver Cancer	LICA-FR	DO228897	0	0.054
Liver Cancer	LICA-FR	DO228898	0	0.037
Liver Cancer	LICA-FR	DO228901	0	0.008
Liver Cancer	LICA-FR	DO228904	0	0.074
Liver Cancer	LICA-FR	DO228906	0	0.112
Liver Cancer	LICA-FR	DO228907	0	0.094
Liver Cancer	LICA-FR	DO231795	0	0.111
Liver Cancer	LICA-FR	DO231806	0	0.089
Liver Cancer	LICA-FR	DO44634	0	0.031
Liver Cancer	LICA-FR	DO44714	0.023	0.154
Liver Cancer	LICA-FR	DO44740	0	0.073
Liver Cancer	LICA-FR	DO44744	0	0.193
Liver Cancer	LICA-FR	DO44754	0	0.083
Liver Cancer	LICA-FR	DO44792	0	0.036
Liver Cancer	LICA-FR	DO44798	0.045	0.13
Liver Cancer	LICA-FR	DO44800	0	0.197
Liver Cancer	LICA-FR	DO44802	0	0.085
Liver Cancer	LICA-FR	DO44806	0	0.119
Liver Cancer	LICA-FR	DO44808	0	0.11
Liver Cancer	LICA-FR	DO44828	0	0.131
Liver Cancer	LICA-FR	DO44832	0	0.08
Liver Cancer	LICA-FR	DO44864	0	0.133
Liver Cancer	LICA-FR	DO44868	0.039	0.184
Liver Cancer	LICA-FR	DO50869	0	0.123
Liver Cancer	LICA-FR	DO50879	0.005	0.125
Liver Cancer	LICA-FR	DO50889	0	0.042
Liver Cancer	LICA-FR	DO50893	0	0.051
Liver Cancer	LICA-FR	DO50894	0	0.066
Liver Cancer	LICA-FR	DO50917	0	0
Liver Cancer	LICA-FR	DO50927	0	0.118
Liver Cancer	LICA-FR	DO50931	0	0.109
Liver Cancer	LICA-FR	DO50933	0	0.104
Liver Cancer	LICA-FR	DO50934	0	0.08
Liver Cancer	LICA-FR	DO50935	0	0.078
Liver Cancer	LICA-FR	DO50936	0	0.012
Liver Cancer	LICA-FR	DO50940	0	0.131
Liver Cancer	LICA-FR	DO50946	0	0.14
Liver Cancer	LICA-FR	DO50970	0	0
Liver Cancer	LICA-FR	DO50974	0	0.158
Liver Cancer	LIRI-JP	DO23508	0	0.185
Liver Cancer	LIRI-JP	DO23509	0	0.152
Liver Cancer	LIRI-JP	DO23510	0	0.053
Liver Cancer	LIRI-JP	DO23511	0	0.171
Liver Cancer	LIRI-JP	DO23512	0	0.104
Liver Cancer	LIRI-JP	DO23513	0	0.141
Liver Cancer	LIRI-JP	DO23514	0	0.145
Liver Cancer	LIRI-JP	DO23515	0.007	0.162
Liver Cancer	LIRI-JP	DO23516	0	0.049
Liver Cancer	LIRI-JP	DO23517	0	0.11
Liver Cancer	LIRI-JP	DO23518	0	0.066
Liver Cancer	LIRI-JP	DO23519	0	0.095
Liver Cancer	LIRI-JP	DO23520	0	0.167
Liver Cancer	LIRI-JP	DO23521	0	0.165
Liver Cancer	LIRI-JP	DO23522	0	0.217
Liver Cancer	LIRI-JP	DO23523	0	0
Liver Cancer	LIRI-JP	DO23524	0	0.112
Liver Cancer	LIRI-JP	DO23525	0	0.144
Liver Cancer	LIRI-JP	DO23526	0.007	0.176
Liver Cancer	LIRI-JP	DO23527	0	0.114
Liver Cancer	LIRI-JP	DO23528	0	0.086
Liver Cancer	LIRI-JP	DO23529	0	0.162
Liver Cancer	LIRI-JP	DO23530	0.062	0.133
Liver Cancer	LIRI-JP	DO23532	0	0.136
Liver Cancer	LIRI-JP	DO23533	0	0.014
Liver Cancer	LIRI-JP	DO23534	0.075	0.207
Liver Cancer	LIRI-JP	DO23535	0.017	0.213
Liver Cancer	LIRI-JP	DO23536	0	0.061
Liver Cancer	LIRI-JP	DO23537	0.036	0.157
Liver Cancer	LIRI-JP	DO23538	0	0.119
Liver Cancer	LIRI-JP	DO23539	0	0.166
Liver Cancer	LIRI-JP	DO23540	0	0.153
Liver Cancer	LIRI-JP	DO23541	0	0.187
Liver Cancer	LIRI-JP	DO23542	0	0.127
Liver Cancer	LIRI-JP	DO23543	0.01	0.155
Liver Cancer	LIRI-JP	DO23544	0	0.181
Liver Cancer	LIRI-JP	DO23545	0	0.141
Liver Cancer	LIRI-JP	DO23546	0	0.161
Liver Cancer	LIRI-JP	DO23547	0.135	0.115
Liver Cancer	LIRI-JP	DO23548	0	0.12
Liver Cancer	LIRI-JP	DO23549	0	0.19
Liver Cancer	LIRI-JP	DO23550	0	0.127
Liver Cancer	LIRI-JP	DO23551	0	0.182
Liver Cancer	LIRI-JP	DO23552	0	0.141
Liver Cancer	LIRI-JP	DO45091	0	0.171
Liver Cancer	LIRI-JP	DO45092	0	0.167
Liver Cancer	LIRI-JP	DO45093	0	0.173
Liver Cancer	LIRI-JP	DO45094	0	0.083
Liver Cancer	LIRI-JP	DO45095	0	0.1
Liver Cancer	LIRI-JP	DO45096	0.011	0.117
Liver Cancer	LIRI-JP	DO45097	0.029	0.159
Liver Cancer	LIRI-JP	DO45099	0.016	0.143
Liver Cancer	LIRI-JP	DO45101	0	0.126
Liver Cancer	LIRI-JP	DO45103	0	0.128
Liver Cancer	LIRI-JP	DO45105	0.073	0.194
Liver Cancer	LIRI-JP	DO45107	0.014	0.148
Liver Cancer	LIRI-JP	DO45109	0	0.175
Liver Cancer	LIRI-JP	DO45111	0.037	0.234
Liver Cancer	LIRI-JP	DO45113	0	0.14
Liver Cancer	LIRI-JP	DO45115	0	0.097
Liver Cancer	LIRI-JP	DO45117	0	0.065
Liver Cancer	LIRI-JP	DO45119	0	0.162
Liver Cancer	LIRI-JP	DO45121	0.005	0.161
Liver Cancer	LIRI-JP	DO45123	0	0.196
Liver Cancer	LIRI-JP	DO45125	0	0.254
Liver Cancer	LIRI-JP	DO45127	0	0.115
Liver Cancer	LIRI-JP	DO45129	0.015	0.132
Liver Cancer	LIRI-JP	DO45131	0	0.165
Liver Cancer	LIRI-JP	DO45133	0	0.106
Liver Cancer	LIRI-JP	DO45135	0	0.074
Liver Cancer	LIRI-JP	DO45137	0	0.184
Liver Cancer	LIRI-JP	DO45139	0	0.118
Liver Cancer	LIRI-JP	DO45141	0	0.124
Liver Cancer	LIRI-JP	DO45143	0	0.081
Liver Cancer	LIRI-JP	DO45145	0	0.09
Liver Cancer	LIRI-JP	DO45147	0	0.202
Liver Cancer	LIRI-JP	DO45149	0	0.22
Liver Cancer	LIRI-JP	DO45151	0.042	0.164
Liver Cancer	LIRI-JP	DO45153	0	0.129
Liver Cancer	LIRI-JP	DO45155	0	0.142
Liver Cancer	LIRI-JP	DO45157	0	0.107
Liver Cancer	LIRI-JP	DO45159	0.022	0.091
Liver Cancer	LIRI-JP	DO45161	0	0.094
Liver Cancer	LIRI-JP	DO45163	0	0.096
Liver Cancer	LIRI-JP	DO45165	0	0.158
Liver Cancer	LIRI-JP	DO45167	0	0.168
Liver Cancer	LIRI-JP	DO45169	0	0.156
Liver Cancer	LIRI-JP	DO45171	0	0.24
Liver Cancer	LIRI-JP	DO45173	0	0.075
Liver Cancer	LIRI-JP	DO45175	0.01	0.128
Liver Cancer	LIRI-JP	DO45177	0	0.156
Liver Cancer	LIRI-JP	DO45179	0	0.117
Liver Cancer	LIRI-JP	DO45181	0	0.109
Liver Cancer	LIRI-JP	DO45183	0	0.134
Liver Cancer	LIRI-JP	DO45185	0	0.175
Liver Cancer	LIRI-JP	DO45187	0	0.117
Liver Cancer	LIRI-JP	DO45189	0.009	0.024
Liver Cancer	LIRI-JP	DO45191	0	0.151
Liver Cancer	LIRI-JP	DO45193	0	0.083
Liver Cancer	LIRI-JP	DO45195	0	0.114
Liver Cancer	LIRI-JP	DO45197	0	0.279
Liver Cancer	LIRI-JP	DO45199	0	0.111
Liver Cancer	LIRI-JP	DO45201	0	0.136
Liver Cancer	LIRI-JP	DO45203	0	0.132
Liver Cancer	LIRI-JP	DO45205	0	0.148
Liver Cancer	LIRI-JP	DO45207	0	0.101
Liver Cancer	LIRI-JP	DO45209	0	0.103
Liver Cancer	LIRI-JP	DO45211	0.018	0.16
Liver Cancer	LIRI-JP	DO45213	0.013	0.148
Liver Cancer	LIRI-JP	DO45215	0	0.12
Liver Cancer	LIRI-JP	DO45217	0	0.171
Liver Cancer	LIRI-JP	DO45219	0	0.123
Liver Cancer	LIRI-JP	DO45221	0	0.073
Liver Cancer	LIRI-JP	DO45223	0.012	0.185
Liver Cancer	LIRI-JP	DO45225	0	0.169
Liver Cancer	LIRI-JP	DO45227	0	0.144
Liver Cancer	LIRI-JP	DO45229	0.018	0.16
Liver Cancer	LIRI-JP	DO45231	0	0.126
Liver Cancer	LIRI-JP	DO45233	0	0.084
Liver Cancer	LIRI-JP	DO45235	0	0.162
Liver Cancer	LIRI-JP	DO45237	0	0.177
Liver Cancer	LIRI-JP	DO45239	0	0.151
Liver Cancer	LIRI-JP	DO45241	0	0.101
Liver Cancer	LIRI-JP	DO45243	0	0.124
Liver Cancer	LIRI-JP	DO45245	0	0
Liver Cancer	LIRI-JP	DO45247	0.028	0.103
Liver Cancer	LIRI-JP	DO45249	0.015	0.114
Liver Cancer	LIRI-JP	DO45251	0.012	0.207
Liver Cancer	LIRI-JP	DO45253	0	0.087
Liver Cancer	LIRI-JP	DO45255	0	0.103
Liver Cancer	LIRI-JP	DO45257	0	0.074
Liver Cancer	LIRI-JP	DO45259	0	0.179
Liver Cancer	LIRI-JP	DO45261	0	0.181
Liver Cancer	LIRI-JP	DO45263	0	0.104
Liver Cancer	LIRI-JP	DO45265	0	0.13
Liver Cancer	LIRI-JP	DO45267	0	0
Liver Cancer	LIRI-JP	DO45269	0	0.116
Liver Cancer	LIRI-JP	DO45273	0.049	0.178
Liver Cancer	LIRI-JP	DO45275	0.045	0.135
Liver Cancer	LIRI-JP	DO45277	0	0.13
Liver Cancer	LIRI-JP	DO45279	0	0.136
Liver Cancer	LIRI-JP	DO45281	0	0.143
Liver Cancer	LIRI-JP	DO45283	0.018	0.054
Liver Cancer	LIRI-JP	DO45285	0	0.069
Liver Cancer	LIRI-JP	DO45287	0.021	0.008
Liver Cancer	LIRI-JP	DO45289	0	0.111
Liver Cancer	LIRI-JP	DO45291	0.069	0.166
Liver Cancer	LIRI-JP	DO45293	0	0.032
Liver Cancer	LIRI-JP	DO45295	0	0.116
Liver Cancer	LIRI-JP	DO45297	0	0.169
Liver Cancer	LIRI-JP	DO45299	0.018	0
Liver Cancer	LIRI-JP	DO45301	0.075	0.161
Liver Cancer	LIRI-JP	DO45303	0.066	0.109
Liver Cancer	LIRI-JP	DO45305	0.01	0.149
Liver Cancer	LIRI-JP	DO45307	0	0.11
Liver Cancer	LIRI-JP	DO45309	0.039	0.085
Liver Cancer	LIRI-JP	DO48672	0	0.163
Liver Cancer	LIRI-JP	DO48674	0.009	0.107
Liver Cancer	LIRI-JP	DO48677	0	0.121
Liver Cancer	LIRI-JP	DO48679	0	0.166
Liver Cancer	LIRI-JP	DO48681	0	0.174
Liver Cancer	LIRI-JP	DO48682	0.013	0.061
Liver Cancer	LIRI-JP	DO48684	0	0.111
Liver Cancer	LIRI-JP	DO48686	0.063	0.176
Liver Cancer	LIRI-JP	DO48687	0	0.146
Liver Cancer	LIRI-JP	DO48689	0	0.182
Liver Cancer	LIRI-JP	DO48691	0.031	0.142
Liver Cancer	LIRI-JP	DO48692	0.032	0.153
Liver Cancer	LIRI-JP	DO48693	0.082	0.147
Liver Cancer	LIRI-JP	DO48694	0	0.17
Liver Cancer	LIRI-JP	DO48695	0	0.19
Liver Cancer	LIRI-JP	DO48697	0.074	0.195
Liver Cancer	LIRI-JP	DO48700	0	0.103
Liver Cancer	LIRI-JP	DO48701	0	0.053
Liver Cancer	LIRI-JP	DO48703	0	0.115
Liver Cancer	LIRI-JP	DO48704	0	0.15
Liver Cancer	LIRI-JP	DO48706	0	0.119
Liver Cancer	LIRI-JP	DO48709	0	0.141
Liver Cancer	LIRI-JP	DO48712	0.024	0.175
Liver Cancer	LIRI-JP	DO48715	0.093	0.143
Liver Cancer	LIRI-JP	DO48716	0	0.137
Liver Cancer	LIRI-JP	DO48717	0	0.156
Liver Cancer	LIRI-JP	DO48719	0	0.023
Liver Cancer	LIRI-JP	DO48720	0	0.039
Liver Cancer	LIRI-JP	DO48721	0	0.138
Liver Cancer	LIRI-JP	DO48723	0	0.128
Liver Cancer	LIRI-JP	DO48725	0	0.153
Liver Cancer	LIRI-JP	DO48727	0	0.16
Liver Cancer	LIRI-JP	DO48728	0	0.167
Liver Cancer	LIRI-JP	DO48730	0	0.158
Liver Cancer	LIRI-JP	DO48732	0	0.139
Liver Cancer	LIRI-JP	DO48733	0.007	0.178
Liver Cancer	LIRI-JP	DO48736	0.051	0.126
Liver Cancer	LIRI-JP	DO48737	0	0.077
Liver Cancer	LIRI-JP	DO48738	0	0
Liver Cancer	LIRI-JP	DO48741	0	0.146
Liver Cancer	LIRI-JP	DO48742	0	0.151
Liver Cancer	LIRI-JP	DO48743	0	0.081
Liver Cancer	LIRI-JP	DO48746	0	0.026
Liver Cancer	LIRI-JP	DO48747	0	0.177
Liver Cancer	LIRI-JP	DO48751	0	0.173
Liver Cancer	LIRI-JP	DO48753	0	0.118
Liver Cancer	LIRI-JP	DO48757	0	0.133
Liver Cancer	LIRI-JP	DO48759	0	0.167
Liver Cancer	LIRI-JP	DO48760	0	0.129
Liver Cancer	LIRI-JP	DO48761	0	0.155
Liver Cancer	LIRI-JP	DO50772	0	0.06
Liver Cancer	LIRI-JP	DO50774	0	0.183
Liver Cancer	LIRI-JP	DO50776	0	0.114
Liver Cancer	LIRI-JP	DO50778	0	0.12
Liver Cancer	LIRI-JP	DO50780	0	0.123
Liver Cancer	LIRI-JP	DO50783	0	0.104
Liver Cancer	LIRI-JP	DO50785	0	0.081
Liver Cancer	LIRI-JP	DO50787	0	0.111
Liver Cancer	LIRI-JP	DO50789	0	0.13
Liver Cancer	LIRI-JP	DO50791	0	0.131
Liver Cancer	LIRI-JP	DO50793	0	0.145
Liver Cancer	LIRI-JP	DO50796	0	0.233
Liver Cancer	LIRI-JP	DO50798	0	0.083
Liver Cancer	LIRI-JP	DO50799	0.018	0.067
Liver Cancer	LIRI-JP	DO50800	0	0.137
Liver Cancer	LIRI-JP	DO50802	0	0.169
Liver Cancer	LIRI-JP	DO50803	0	0.11
Liver Cancer	LIRI-JP	DO50804	0	0
Liver Cancer	LIRI-JP	DO50805	0	0.171
Liver Cancer	LIRI-JP	DO50806	0	0.167
Liver Cancer	LIRI-JP	DO50807	0	0.149
Liver Cancer	LIRI-JP	DO50808	0	0.109
Liver Cancer	LIRI-JP	DO50809	0	0.183
Liver Cancer	LIRI-JP	DO50811	0.041	0.144
Liver Cancer	LIRI-JP	DO50813	0.021	0.21
Liver Cancer	LIRI-JP	DO50814	0.034	0.171
Liver Cancer	LIRI-JP	DO50815	0	0.203
Liver Cancer	LIRI-JP	DO50816	0	0.158
Liver Cancer	LIRI-JP	DO50817	0	0.078
Liver Cancer	LIRI-JP	DO50818	0	0.163
Liver Cancer	LIRI-JP	DO50819	0	0.219
Liver Cancer	LIRI-JP	DO50820	0	0.135
Liver Cancer	LIRI-JP	DO50822	0	0.096
Liver Cancer	LIRI-JP	DO50825	0	0.185
Liver Cancer	LIRI-JP	DO50827	0.024	0.187
Liver Cancer	LIRI-JP	DO50829	0	0.122
Liver Cancer	LIRI-JP	DO50831	0	0.174
Liver Cancer	LIRI-JP	DO50832	0	0.156
Liver Cancer	LIRI-JP	DO50834	0	0.114
Liver Cancer	LIRI-JP	DO50837	0.021	0.228
Liver Cancer	LIRI-JP	DO50839	0	0.131
Liver Cancer	LIRI-JP	DO50840	0	0.039
Liver Cancer	LIRI-JP	DO50842	0	0.115
Liver Cancer	LIRI-JP	DO50844	0	0.159
Liver Cancer	LIRI-JP	DO50845	0	0.169
Liver Cancer	LIRI-JP	DO50848	0	0.165
Liver Cancer	LIRI-JP	DO50850	0	0.147
Liver Cancer	LIRI-JP	DO50851	0.053	0.134
Liver Cancer	LIRI-JP	DO50855	0	0.143
Liver Cancer	LIRI-JP	DO50857	0.026	0.161
Liver Cancer	LIRI-JP	DO50859	0	0.093
Malignant Lymphoma	MALY-DE	DO221117	0	0.062
Malignant Lymphoma	MALY-DE	DO221118	0	0.039
Malignant Lymphoma	MALY-DE	DO221120	0.035	0.104
Malignant Lymphoma	MALY-DE	DO221121	0	0.028
Malignant Lymphoma	MALY-DE	DO221122	0	0.091
Malignant Lymphoma	MALY-DE	DO221123	0	0.025
Malignant Lymphoma	MALY-DE	DO221124	0	0.069
Malignant Lymphoma	MALY-DE	DO221125	0	0.08
Malignant Lymphoma	MALY-DE	DO221126	0	0.129
Malignant Lymphoma	MALY-DE	DO221127	0	0.121
Malignant Lymphoma	MALY-DE	DO221128	0	0.08
Malignant Lymphoma	MALY-DE	DO221129	0	0.114
Malignant Lymphoma	MALY-DE	DO221130	0	0.169
Malignant Lymphoma	MALY-DE	DO221131	0	0.192
Malignant Lymphoma	MALY-DE	DO228221	0	0
Malignant Lymphoma	MALY-DE	DO228222	0	0.087
Malignant Lymphoma	MALY-DE	DO228231	0	0.12
Malignant Lymphoma	MALY-DE	DO228233	0	0.107
Malignant Lymphoma	MALY-DE	DO228236	0	0.151
Malignant Lymphoma	MALY-DE	DO228238	0	0.01
Malignant Lymphoma	MALY-DE	DO228240	0	0.086
Malignant Lymphoma	MALY-DE	DO228242	0	0.037
Malignant Lymphoma	MALY-DE	DO228251	0	0.103
Malignant Lymphoma	MALY-DE	DO228253	0	0.012
Malignant Lymphoma	MALY-DE	DO228255	0	0.013
Malignant Lymphoma	MALY-DE	DO228257	0.086	0.166
Malignant Lymphoma	MALY-DE	DO228258	0	0.119
Malignant Lymphoma	MALY-DE	DO228263	0.04	0.139
Malignant Lymphoma	MALY-DE	DO228269	0	0
Malignant Lymphoma	MALY-DE	DO228271	0	0
Malignant Lymphoma	MALY-DE	DO228274	0	0
Malignant Lymphoma	MALY-DE	DO228281	0.005	0.039
Malignant Lymphoma	MALY-DE	DO228285	0	0.07
Malignant Lymphoma	MALY-DE	DO228287	0	0.075
Malignant Lymphoma	MALY-DE	DO228291	0	0.032
Malignant Lymphoma	MALY-DE	DO228294	0	0.059
Malignant Lymphoma	MALY-DE	DO228298	0	0.065
Malignant Lymphoma	MALY-DE	DO228303	0	0.212
Malignant Lymphoma	MALY-DE	DO228305	0	0.085
Malignant Lymphoma	MALY-DE	DO228308	0	0
Malignant Lymphoma	MALY-DE	DO228316	0	0
Malignant Lymphoma	MALY-DE	DO228318	0	0.077
Malignant Lymphoma	MALY-DE	DO228322	0	0.035
Malignant Lymphoma	MALY-DE	DO228325	0	0.087
Malignant Lymphoma	MALY-DE	DO228326	0	0.08
Malignant Lymphoma	MALY-DE	DO228336	0	0.077
Malignant Lymphoma	MALY-DE	DO228338	0	0
Malignant Lymphoma	MALY-DE	DO228343	0	0.07
Malignant Lymphoma	MALY-DE	DO228344	0	0.071
Malignant Lymphoma	MALY-DE	DO228346	0	0.057
Malignant Lymphoma	MALY-DE	DO228349	0	0.033
Malignant Lymphoma	MALY-DE	DO228351	0	0.061
Malignant Lymphoma	MALY-DE	DO228353	0	0.057
Malignant Lymphoma	MALY-DE	DO228355	0	0.157
Malignant Lymphoma	MALY-DE	DO228365	0	0
Malignant Lymphoma	MALY-DE	DO228368	0	0.112
Malignant Lymphoma	MALY-DE	DO228371	0	0.049
Malignant Lymphoma	MALY-DE	DO228372	0	0.092
Malignant Lymphoma	MALY-DE	DO228373	0.06	0.071
Malignant Lymphoma	MALY-DE	DO228375	0.039	0.017
Malignant Lymphoma	MALY-DE	DO228376	0	0.05
Malignant Lymphoma	MALY-DE	DO228379	0.013	0.044
Malignant Lymphoma	MALY-DE	DO228382	0.027	0.181
Malignant Lymphoma	MALY-DE	DO228387	0	0.026
Malignant Lymphoma	MALY-DE	DO228394	0	0.034
Malignant Lymphoma	MALY-DE	DO228396	0	0
Malignant Lymphoma	MALY-DE	DO228399	0	0.02
Malignant Lymphoma	MALY-DE	DO228400	0.054	0.113
Malignant Lymphoma	MALY-DE	DO228403	0	0.025
Malignant Lymphoma	MALY-DE	DO228406	0.028	0.051
Malignant Lymphoma	MALY-DE	DO228407	0	0.109
Malignant Lymphoma	MALY-DE	DO228411	0	0.058
Malignant Lymphoma	MALY-DE	DO228414	0	0.06
Malignant Lymphoma	MALY-DE	DO228417	0	0.064
Malignant Lymphoma	MALY-DE	DO228418	0	0.135
Malignant Lymphoma	MALY-DE	DO228419	0	0.051
Malignant Lymphoma	MALY-DE	DO228421	0.01	0.042
Malignant Lymphoma	MALY-DE	DO228424	0	0.055
Malignant Lymphoma	MALY-DE	DO228428	0	0.108
Malignant Lymphoma	MALY-DE	DO228429	0	0.03
Malignant Lymphoma	MALY-DE	DO228435	0	0.113
Malignant Lymphoma	MALY-DE	DO228437	0.125	0.203
Malignant Lymphoma	MALY-DE	DO228438	0.051	0.105
Malignant Lymphoma	MALY-DE	DO228440	0	0.112
Malignant Lymphoma	MALY-DE	DO228442	0	0.069
Malignant Lymphoma	MALY-DE	DO228447	0	0.094
Malignant Lymphoma	MALY-DE	DO228451	0	0
Malignant Lymphoma	MALY-DE	DO228458	0.068	0.08
Malignant Lymphoma	MALY-DE	DO228465	0	0
Malignant Lymphoma	MALY-DE	DO228469	0	0
Malignant Lymphoma	MALY-DE	DO228475	0	0
Malignant Lymphoma	MALY-DE	DO228478	0	0.043
Malignant Lymphoma	MALY-DE	DO228485	0	0.058
Malignant Lymphoma	MALY-DE	DO228486	0	0.149
Malignant Lymphoma	MALY-DE	DO228490	0	0.082
Malignant Lymphoma	MALY-DE	DO228492	0	0.019
Malignant Lymphoma	MALY-DE	DO228496	0	0.019
Malignant Lymphoma	MALY-DE	DO228497	0	0.061
Malignant Lymphoma	MALY-DE	DO228504	0	0.055
Malignant Lymphoma	MALY-DE	DO228505	0	0.136
Malignant Lymphoma	MALY-DE	DO228511	0	0.073
Malignant Lymphoma	MALY-DE	DO228517	0	0.155
Malignant Lymphoma	MALY-DE	DO228518	0	0.12
Malignant Lymphoma	MALY-DE	DO228526	0.094	0.125
Malignant Lymphoma	MALY-DE	DO228527	0	0.106
Malignant Lymphoma	MALY-DE	DO228529	0	0.067
Malignant Lymphoma	MALY-DE	DO228532	0	0.102
Malignant Lymphoma	MALY-DE	DO228537	0.016	0.147
Malignant Lymphoma	MALY-DE	DO228539	0.043	0.102
Malignant Lymphoma	MALY-DE	DO228550	0	0.04
Malignant Lymphoma	MALY-DE	DO228564	0.029	0.084
Malignant Lymphoma	MALY-DE	DO228568	0	0.076
Malignant Lymphoma	MALY-DE	DO228578	0	0.045
Malignant Lymphoma	MALY-DE	DO228584	0	0.02
Malignant Lymphoma	MALY-DE	DO228587	0	0.024
Malignant Lymphoma	MALY-DE	DO228593	0	0.033
Malignant Lymphoma	MALY-DE	DO228595	0	0.083
Malignant Lymphoma	MALY-DE	DO228600	0	0.091
Malignant Lymphoma	MALY-DE	DO228605	0.061	0.075
Malignant Lymphoma	MALY-DE	DO228613	0	0
Malignant Lymphoma	MALY-DE	DO228616	0.018	0.108
Malignant Lymphoma	MALY-DE	DO228818	0	0.048
Malignant Lymphoma	MALY-DE	DO228824	0	0.092
Malignant Lymphoma	MALY-DE	DO228829	0	0
Malignant Lymphoma	MALY-DE	DO228838	0.02	0.191
Malignant Lymphoma	MALY-DE	DO228851	0	0.044
Malignant Lymphoma	MALY-DE	DO228853	0.01	0.208
Malignant Lymphoma	MALY-DE	DO228855	0	0.036
Malignant Lymphoma	MALY-DE	DO228858	0	0.096
Malignant Lymphoma	MALY-DE	DO228861	0	0.188
Malignant Lymphoma	MALY-DE	DO228865	0	0.028
Malignant Lymphoma	MALY-DE	DO228868	0	0.095
Malignant Lymphoma	MALY-DE	DO228869	0	0.137
Malignant Lymphoma	MALY-DE	DO228872	0	0.085
Malignant Lymphoma	MALY-DE	DO228873	0	0.112
Malignant Lymphoma	MALY-DE	DO228875	0	0.072
Malignant Lymphoma	MALY-DE	DO228876	0	0.128
Malignant Lymphoma	MALY-DE	DO228880	0	0.052
Malignant Lymphoma	MALY-DE	DO228882	0	0.107
Malignant Lymphoma	MALY-DE	DO228885	0	0
Malignant Lymphoma	MALY-DE	DO228888	0	0.05
Malignant Lymphoma	MALY-DE	DO228889	0.01	0.152
Malignant Lymphoma	MALY-DE	DO228891	0.025	0.095
Malignant Lymphoma	MALY-DE	DO27763	0	0
Malignant Lymphoma	MALY-DE	DO27764	0	0.066
Malignant Lymphoma	MALY-DE	DO27765	0	0.047
Malignant Lymphoma	MALY-DE	DO27767	0	0.097
Malignant Lymphoma	MALY-DE	DO27769	0	0.059
Malignant Lymphoma	MALY-DE	DO27771	0	0
Malignant Lymphoma	MALY-DE	DO27773	0	0.111
Malignant Lymphoma	MALY-DE	DO27775	0	0.08
Malignant Lymphoma	MALY-DE	DO27777	0	0.068
Malignant Lymphoma	MALY-DE	DO27779	0	0
Malignant Lymphoma	MALY-DE	DO27781	0	0.053
Malignant Lymphoma	MALY-DE	DO27783	0	0.083
Malignant Lymphoma	MALY-DE	DO27785	0	0.085
Malignant Lymphoma	MALY-DE	DO27787	0	0.034
Malignant Lymphoma	MALY-DE	DO27789	0.073	0.166
Malignant Lymphoma	MALY-DE	DO27791	0	0.037
Malignant Lymphoma	MALY-DE	DO27793	0	0.116
Malignant Lymphoma	MALY-DE	DO27795	0	0.07
Malignant Lymphoma	MALY-DE	DO27797	0.042	0.123
Malignant Lymphoma	MALY-DE	DO27799	0	0.06
Malignant Lymphoma	MALY-DE	DO27801	0	0.077
Malignant Lymphoma	MALY-DE	DO27803	0	0.1
Malignant Lymphoma	MALY-DE	DO27805	0.055	0.158
Malignant Lymphoma	MALY-DE	DO27807	0	0.106
Malignant Lymphoma	MALY-DE	DO27809	0.155	0.218
Malignant Lymphoma	MALY-DE	DO27811	0	0.045
Malignant Lymphoma	MALY-DE	DO27813	0	0.126
Malignant Lymphoma	MALY-DE	DO27815	0	0.029
Malignant Lymphoma	MALY-DE	DO27817	0.036	0.135
Malignant Lymphoma	MALY-DE	DO27819	0	0.074
Malignant Lymphoma	MALY-DE	DO27821	0	0.072
Malignant Lymphoma	MALY-DE	DO27823	0	0.118
Malignant Lymphoma	MALY-DE	DO27825	0	0.076
Malignant Lymphoma	MALY-DE	DO27827	0	0.104
Malignant Lymphoma	MALY-DE	DO27829	0	0
Malignant Lymphoma	MALY-DE	DO27831	0	0.048
Malignant Lymphoma	MALY-DE	DO27833	0	0.066
Malignant Lymphoma	MALY-DE	DO27835	0.079	0.12
Malignant Lymphoma	MALY-DE	DO27837	0	0.119
Malignant Lymphoma	MALY-DE	DO27839	0.045	0.073
Malignant Lymphoma	MALY-DE	DO27841	0.02	0.076
Malignant Lymphoma	MALY-DE	DO27843	0.152	0.141
Malignant Lymphoma	MALY-DE	DO27845	0	0.145
Malignant Lymphoma	MALY-DE	DO27847	0	0.031
Malignant Lymphoma	MALY-DE	DO27849	0.012	0.142
Malignant Lymphoma	MALY-DE	DO27851	0	0.017
Malignant Lymphoma	MALY-DE	DO27853	0	0.054
Malignant Lymphoma	MALY-DE	DO27855	0	0.048
Malignant Lymphoma	MALY-DE	DO27857	0	0.038
Malignant Lymphoma	MALY-DE	DO27859	0.141	0.13
Malignant Lymphoma	MALY-DE	DO52647	0.11	0.113
Malignant Lymphoma	MALY-DE	DO52648	0	0
Malignant Lymphoma	MALY-DE	DO52649	0	0.016
Malignant Lymphoma	MALY-DE	DO52650	0	0.086
Malignant Lymphoma	MALY-DE	DO52651	0	0.117
Malignant Lymphoma	MALY-DE	DO52652	0	0.11
Malignant Lymphoma	MALY-DE	DO52653	0.062	0.087
Malignant Lymphoma	MALY-DE	DO52654	0	0.116
Malignant Lymphoma	MALY-DE	DO52655	0	0.081
Malignant Lymphoma	MALY-DE	DO52656	0	0.115
Malignant Lymphoma	MALY-DE	DO52657	0	0.044
Malignant Lymphoma	MALY-DE	DO52658	0.047	0.108
Malignant Lymphoma	MALY-DE	DO52659	0.008	0.07
Malignant Lymphoma	MALY-DE	DO52661	0	0.042
Malignant Lymphoma	MALY-DE	DO52662	0	0.077
Malignant Lymphoma	MALY-DE	DO52663	0	0.146
Malignant Lymphoma	MALY-DE	DO52664	0	0.141
Malignant Lymphoma	MALY-DE	DO52665	0.04	0.113
Malignant Lymphoma	MALY-DE	DO52666	0	0.005
Malignant Lymphoma	MALY-DE	DO52667	0	0.048
Malignant Lymphoma	MALY-DE	DO52668	0	0.095
Malignant Lymphoma	MALY-DE	DO52669	0	0.15
Malignant Lymphoma	MALY-DE	DO52670	0	0.169
Malignant Lymphoma	MALY-DE	DO52671	0	0.077
Malignant Lymphoma	MALY-DE	DO52672	0	0.082
Malignant Lymphoma	MALY-DE	DO52673	0.011	0.184
Malignant Lymphoma	MALY-DE	DO52674	0	0.072
Malignant Lymphoma	MALY-DE	DO52675	0	0.083
Malignant Lymphoma	MALY-DE	DO52676	0	0.156
Malignant Lymphoma	MALY-DE	DO52677	0	0.172
Malignant Lymphoma	MALY-DE	DO52679	0	0.042
Malignant Lymphoma	MALY-DE	DO52680	0	0
Malignant Lymphoma	MALY-DE	DO52681	0	0.063
Malignant Lymphoma	MALY-DE	DO52682	0	0.057
Malignant Lymphoma	MALY-DE	DO52683	0	0.006
Malignant Lymphoma	MALY-DE	DO52684	0	0.039
Malignant Lymphoma	MALY-DE	DO52685	0	0.103
Malignant Lymphoma	MALY-DE	DO52686	0	0.01
Malignant Lymphoma	MALY-DE	DO52687	0	0.108
Malignant Lymphoma	MALY-DE	DO52688	0	0.057
Malignant Lymphoma	MALY-DE	DO52689	0	0.108
Malignant Lymphoma	MALY-DE	DO52690	0.027	0.172
Malignant Lymphoma	MALY-DE	DO52691	0	0.163
Malignant Lymphoma	MALY-DE	DO52692	0	0.044
Malignant Lymphoma	MALY-DE	DO52693	0	0.114
Malignant Lymphoma	MALY-DE	DO52694	0.015	0.101
Malignant Lymphoma	MALY-DE	DO52695	0.075	0.154
Malignant Lymphoma	MALY-DE	DO52696	0	0.017
Ovarian Cancer	OV-AU	DO46325	0	0.124
Ovarian Cancer	OV-AU	DO46326	0.091	0.081
Ovarian Cancer	OV-AU	DO46327	0	0.082
Ovarian Cancer	OV-AU	DO46328	0	0.07
Ovarian Cancer	OV-AU	DO46329	0.006	0.142
Ovarian Cancer	OV-AU	DO46330	0	0.096
Ovarian Cancer	OV-AU	DO46331	0.121	0.266
Ovarian Cancer	OV-AU	DO46332	0.015	0.151
Ovarian Cancer	OV-AU	DO46333	0.023	0.192
Ovarian Cancer	OV-AU	DO46334	0	0.099
Ovarian Cancer	OV-AU	DO46336	0.008	0.054
Ovarian Cancer	OV-AU	DO46338	0.025	0.209
Ovarian Cancer	OV-AU	DO46340	0	0.267
Ovarian Cancer	OV-AU	DO46342	0.088	0.355
Ovarian Cancer	OV-AU	DO46344	0.075	0.21
Ovarian Cancer	OV-AU	DO46346	0	0.191
Ovarian Cancer	OV-AU	DO46348	0	0.268
Ovarian Cancer	OV-AU	DO46350	0	0.227
Ovarian Cancer	OV-AU	DO46352	0	0.134
Ovarian Cancer	OV-AU	DO46354	0.054	0.204
Ovarian Cancer	OV-AU	DO46356	0.023	0.118
Ovarian Cancer	OV-AU	DO46358	0	0.131
Ovarian Cancer	OV-AU	DO46360	0	0.19
Ovarian Cancer	OV-AU	DO46362	0	0.168
Ovarian Cancer	OV-AU	DO46364	0	0.167
Ovarian Cancer	OV-AU	DO46366	0	0.163
Ovarian Cancer	OV-AU	DO46368	0.111	0.378
Ovarian Cancer	OV-AU	DO46370	0.032	0.258
Ovarian Cancer	OV-AU	DO46372	0.03	0.307
Ovarian Cancer	OV-AU	DO46374	0	0.082
Ovarian Cancer	OV-AU	DO46376	0	0.24
Ovarian Cancer	OV-AU	DO46378	0	0.227
Ovarian Cancer	OV-AU	DO46380	0.034	0.249
Ovarian Cancer	OV-AU	DO46382	0	0.207
Ovarian Cancer	OV-AU	DO46384	0.021	0.209
Ovarian Cancer	OV-AU	DO46386	0.042	0.137
Ovarian Cancer	OV-AU	DO46388	0	0.191
Ovarian Cancer	OV-AU	DO46390	0.032	0.274
Ovarian Cancer	OV-AU	DO46392	0	0.226
Ovarian Cancer	OV-AU	DO46394	0	0.13
Ovarian Cancer	OV-AU	DO46396	0	0.183
Ovarian Cancer	OV-AU	DO46398	0.008	0.26
Ovarian Cancer	OV-AU	DO46400	0.016	0.239
Ovarian Cancer	OV-AU	DO46402	0	0.302
Ovarian Cancer	OV-AU	DO46404	0	0.323
Ovarian Cancer	OV-AU	DO46408	0.099	0.216
Ovarian Cancer	OV-AU	DO46412	0.008	0.166
Ovarian Cancer	OV-AU	DO46416	0	0.275
Ovarian Cancer	OV-AU	DO46420	0.062	0.371
Ovarian Cancer	OV-AU	DO46424	0	0.163
Ovarian Cancer	OV-AU	DO46428	0	0.282
Ovarian Cancer	OV-AU	DO46432	0	0.149
Ovarian Cancer	OV-AU	DO46436	0	0.108
Ovarian Cancer	OV-AU	DO46438	0.043	0.306
Ovarian Cancer	OV-AU	DO46443	0.013	0.147
Ovarian Cancer	OV-AU	DO46448	0.015	0.222
Ovarian Cancer	OV-AU	DO46453	0.006	0.146
Ovarian Cancer	OV-AU	DO46458	0.013	0.167
Ovarian Cancer	OV-AU	DO46463	0.017	0.159
Ovarian Cancer	OV-AU	DO46468	0	0.137
Ovarian Cancer	OV-AU	DO46473	0.01	0.16
Ovarian Cancer	OV-AU	DO46478	0.106	0.347
Ovarian Cancer	OV-AU	DO46483	0	0.127
Ovarian Cancer	OV-AU	DO46488	0	0.126
Ovarian Cancer	OV-AU	DO46493	0.032	0.229
Ovarian Cancer	OV-AU	DO46498	0	0.089
Ovarian Cancer	OV-AU	DO46503	0	0.136
Ovarian Cancer	OV-AU	DO46508	0.047	0.137
Ovarian Cancer	OV-AU	DO46513	0	0.194
Ovarian Cancer	OV-AU	DO46518	0	0.175
Ovarian Cancer	OV-AU	DO46523	0.01	0.271
Ovarian Cancer	OV-AU	DO46528	0.083	0.221
Ovarian Cancer	OV-AU	DO46533	0.011	0.241
Ovarian Cancer	OV-AU	DO46538	0	0.19
Ovarian Cancer	OV-AU	DO46542	0	0.252
Ovarian Cancer	OV-AU	DO46546	0	0.173
Ovarian Cancer	OV-AU	DO46551	0	0.179
Ovarian Cancer	OV-AU	DO46556	0.03	0.263
Ovarian Cancer	OV-AU	DO46560	0	0.215
Ovarian Cancer	OV-AU	DO46561	0	0.284
Ovarian Cancer	OV-AU	DO46566	0	0.183
Ovarian Cancer	OV-AU	DO46568	0	0.266
Ovarian Cancer	OV-AU	DO46571	0	0.131
Ovarian Cancer	OV-AU	DO46576	0	0.095
Ovarian Cancer	OV-AU	DO46581	0	0.262
Ovarian Cancer	OV-AU	DO46586	0.022	0.135
Ovarian Cancer	OV-AU	DO46588	0	0.129
Ovarian Cancer	OV-AU	DO46591	0	0.01
Ovarian Cancer	OV-AU	DO46593	0	0.208
Ovarian Cancer	OV-AU	DO46597	0	0.268
Ovarian Cancer	OV-AU	DO46602	0	0.242
Ovarian Cancer	OV-AU	DO46606	0	0.098
Ovarian Cancer	OV-AU	DO46611	0.014	0.334
Pancreatic Cancer Endocrine neoplasms	PAEN-AU	DO46744	0	0.082
Pancreatic Cancer Endocrine neoplasms	PAEN-AU	DO46745	0	0.025
Pancreatic Cancer Endocrine neoplasms	PAEN-AU	DO46747	0	0.146
Pancreatic Cancer Endocrine neoplasms	PAEN-AU	DO46749	0	0.018
Pancreatic Cancer Endocrine neoplasms	PAEN-AU	DO46751	0	0.151
Pancreatic Cancer Endocrine neoplasms	PAEN-AU	DO46753	0	0.12
Pancreatic Cancer Endocrine neoplasms	PAEN-AU	DO46755	0	0.354
Pancreatic Cancer Endocrine neoplasms	PAEN-AU	DO46757	0	0.119
Pancreatic Cancer Endocrine neoplasms	PAEN-AU	DO46759	0	0.113
Pancreatic Cancer Endocrine neoplasms	PAEN-AU	DO46761	0	0.102
Pancreatic Cancer Endocrine neoplasms	PAEN-AU	DO46763	0	0.085
Pancreatic Cancer Endocrine neoplasms	PAEN-AU	DO46765	0	0.07
Pancreatic Cancer Endocrine neoplasms	PAEN-AU	DO46767	0	0
Pancreatic Cancer Endocrine neoplasms	PAEN-AU	DO46769	0	0.033
Pancreatic Cancer Endocrine neoplasms	PAEN-AU	DO46771	0	0
Pancreatic Cancer Endocrine neoplasms	PAEN-AU	DO46773	0	0
Pancreatic Cancer Endocrine neoplasms	PAEN-AU	DO46777	0	0.018
Pancreatic Cancer Endocrine neoplasms	PAEN-AU	DO46779	0	0
Pancreatic Cancer Endocrine neoplasms	PAEN-AU	DO46781	0	0
Pancreatic Cancer Endocrine neoplasms	PAEN-AU	DO46783	0.151	0.189
Pancreatic Cancer Endocrine neoplasms	PAEN-AU	DO46785	0	0.167
Pancreatic Cancer Endocrine neoplasms	PAEN-AU	DO48520	0	0.144
Pancreatic Cancer Endocrine neoplasms	PAEN-AU	DO48539	0	0
Pancreatic Cancer Endocrine neoplasms	PAEN-AU	DO48541	0	0.083
Pancreatic Cancer Endocrine neoplasms	PAEN-AU	DO48545	0	0.077
Pancreatic Cancer Endocrine neoplasms	PAEN-AU	DO48553	0	0.022
Pancreatic Cancer Endocrine neoplasms	PAEN-AU	DO48554	0	0.046
Pancreatic Cancer Endocrine neoplasms	PAEN-AU	DO48557	0	0.068
Pancreatic Cancer Endocrine neoplasms	PAEN-AU	DO48573	0.008	0.058
Pancreatic Cancer Endocrine neoplasms	PAEN-AU	DO48574	0	0.065
Pancreatic Cancer Endocrine neoplasms	PAEN-AU	DO48578	0.02	0
Pancreatic Cancer Endocrine neoplasms	PAEN-AU	DO48581	0	0.074
Pancreatic Cancer Endocrine neoplasms	PAEN-AU	DO50305	0	0.071
Pancreatic Cancer Endocrine neoplasms	PAEN-AU	DO51169	0.087	0.026
Pancreatic Cancer Endocrine neoplasms	PAEN-AU	DO51170	0	0.137
Pancreatic Cancer Endocrine neoplasms	PAEN-AU	DO51171	0	0.223
Pancreatic Cancer Endocrine neoplasms	PAEN-AU	DO51172	0.028	0.151
Pancreatic Cancer Endocrine neoplasms	PAEN-AU	DO51173	0	0.015
Pancreatic Cancer Endocrine neoplasms	PAEN-AU	DO51174	0	0.044
Pancreatic Cancer Endocrine neoplasms	PAEN-AU	DO51175	0	0.152
Pancreatic Cancer Endocrine neoplasms	PAEN-AU	DO51176	0	0.216
Pancreatic Cancer Endocrine neoplasms	PAEN-AU	DO51177	0	0
Pancreatic Cancer Endocrine neoplasms	PAEN-AU	DO51178	0.016	0.066
Pancreatic Cancer Endocrine neoplasms	PAEN-AU	DO51179	0	0.128
Pancreatic Cancer Endocrine neoplasms	PAEN-AU	DO51180	0.079	0.137
Pancreatic Cancer Endocrine neoplasms	PAEN-AU	DO51182	0.015	0.049
Pancreatic Cancer Endocrine neoplasms	PAEN-AU	DO51184	0	0.029
Pancreatic Cancer Endocrine neoplasms	PAEN-AU	DO51187	0	0.295
Pancreatic Cancer Endocrine neoplasms	PAEN-IT	DO52120	0	0.033
Pancreatic Cancer Endocrine neoplasms	PAEN-IT	DO52122	0	0.279
Pancreatic Cancer Endocrine neoplasms	PAEN-IT	DO52123	0	0.088
Pancreatic Cancer Endocrine neoplasms	PAEN-IT	DO52124	0	0
Pancreatic Cancer Endocrine neoplasms	PAEN-IT	DO52125	0	0.175
Pancreatic Cancer Endocrine neoplasms	PAEN-IT	DO52126	0.086	0.337
Pancreatic Cancer Endocrine neoplasms	PAEN-IT	DO52127	0	0.144
Pancreatic Cancer Endocrine neoplasms	PAEN-IT	DO52128	0.01	0.129
Pancreatic Cancer Endocrine neoplasms	PAEN-IT	DO52129	0	0
Pancreatic Cancer Endocrine neoplasms	PAEN-IT	DO52131	0	0.224
Pancreatic Cancer Endocrine neoplasms	PAEN-IT	DO52132	0	0.042
Pancreatic Cancer Endocrine neoplasms	PAEN-IT	DO52134	0	0
Pancreatic Cancer Endocrine neoplasms	PAEN-IT	DO52135	0	0.215
Pancreatic Cancer Endocrine neoplasms	PAEN-IT	DO52136	0	0
Pancreatic Cancer Endocrine neoplasms	PAEN-IT	DO52137	0	0.11
Pancreatic Cancer Endocrine neoplasms	PAEN-IT	DO52139	0	0.119
Pancreatic Cancer Endocrine neoplasms	PAEN-IT	DO52141	0	0.12
Pancreatic Cancer Endocrine neoplasms	PAEN-IT	DO52142	0	0.178
Pancreatic Cancer Endocrine neoplasms	PAEN-IT	DO52143	0	0.113
Pancreatic Cancer Endocrine neoplasms	PAEN-IT	DO52144	0	0.182
Pancreatic Cancer Endocrine neoplasms	PAEN-IT	DO52146	0.014	0.138
Pancreatic Cancer Endocrine neoplasms	PAEN-IT	DO52147	0.039	0.228
Pancreatic Cancer Endocrine neoplasms	PAEN-IT	DO52149	0	0.013
Pancreatic Cancer Endocrine neoplasms	PAEN-IT	DO52150	0	0.067
Pancreatic Cancer Endocrine neoplasms	PAEN-IT	DO52151	0	0
Pancreatic Cancer Endocrine neoplasms	PAEN-IT	DO52152	0	0
Pancreatic Cancer Endocrine neoplasms	PAEN-IT	DO52153	0	0.129
Pancreatic Cancer Endocrine neoplasms	PAEN-IT	DO52154	0.015	0.147
Pancreatic Cancer Endocrine neoplasms	PAEN-IT	DO52155	0	0.024
Pancreatic Cancer Endocrine neoplasms	PAEN-IT	DO52156	0	0
Pancreatic Cancer Endocrine neoplasms	PAEN-IT	DO52158	0	0
Pancreatic Cancer Endocrine neoplasms	PAEN-IT	DO52159	0	0.226
Pancreatic Cancer Endocrine neoplasms	PAEN-IT	DO52161	0.025	0.144
Pancreatic Cancer Endocrine neoplasms	PAEN-IT	DO52162	0	0
Pancreatic Cancer Endocrine neoplasms	PAEN-IT	DO52164	0	0.298
Pediatric Brain Cancer	PBCA-DE	DO227524	0	0.266
Pediatric Brain Cancer	PBCA-DE	DO227527	0	0
Pediatric Brain Cancer	PBCA-DE	DO227533	0	0.236
Pediatric Brain Cancer	PBCA-DE	DO227539	0	0
Pediatric Brain Cancer	PBCA-DE	DO227546	0	0
Pediatric Brain Cancer	PBCA-DE	DO227548	0	0
Pediatric Brain Cancer	PBCA-DE	DO227551	0	0.098
Pediatric Brain Cancer	PBCA-DE	DO227562	0	0
Pediatric Brain Cancer	PBCA-DE	DO227569	0	0
Pediatric Brain Cancer	PBCA-DE	DO227573	0	0
Pediatric Brain Cancer	PBCA-DE	DO227584	0.024	0.082
Pediatric Brain Cancer	PBCA-DE	DO227595	0.104	0.035
Pediatric Brain Cancer	PBCA-DE	DO227598	0	0.018
Pediatric Brain Cancer	PBCA-DE	DO227602	0	0
Pediatric Brain Cancer	PBCA-DE	DO227607	0	0
Pediatric Brain Cancer	PBCA-DE	DO227611	0	0
Pediatric Brain Cancer	PBCA-DE	DO227622	0	0
Pediatric Brain Cancer	PBCA-DE	DO227627	0	0.097
Pediatric Brain Cancer	PBCA-DE	DO227635	0	0.016
Pediatric Brain Cancer	PBCA-DE	DO227638	0	0.028
Pediatric Brain Cancer	PBCA-DE	DO227641	0	0
Pediatric Brain Cancer	PBCA-DE	DO227650	0	0
Pediatric Brain Cancer	PBCA-DE	DO227664	0	0
Pediatric Brain Cancer	PBCA-DE	DO227676	0	0.216
Pediatric Brain Cancer	PBCA-DE	DO227706	0	0.037
Pediatric Brain Cancer	PBCA-DE	DO227710	0	0.125
Pediatric Brain Cancer	PBCA-DE	DO227714	0	0.037
Pediatric Brain Cancer	PBCA-DE	DO227725	0	0.061
Pediatric Brain Cancer	PBCA-DE	DO227740	0	0.1
Pediatric Brain Cancer	PBCA-DE	DO227750	0	0.015
Pediatric Brain Cancer	PBCA-DE	DO227756	0	0
Pediatric Brain Cancer	PBCA-DE	DO227759	0.035	0.072
Pediatric Brain Cancer	PBCA-DE	DO227780	0	0
Pediatric Brain Cancer	PBCA-DE	DO227804	0	0
Pediatric Brain Cancer	PBCA-DE	DO227813	0	0.113
Pediatric Brain Cancer	PBCA-DE	DO227824	0	0.125
Pediatric Brain Cancer	PBCA-DE	DO227835	0.189	0.454
Pediatric Brain Cancer	PBCA-DE	DO227841	0	0
Pediatric Brain Cancer	PBCA-DE	DO227848	0	0
Pediatric Brain Cancer	PBCA-DE	DO227850	0	0
Pediatric Brain Cancer	PBCA-DE	DO227858	0	0
Pediatric Brain Cancer	PBCA-DE	DO227861	0	0.122
Pediatric Brain Cancer	PBCA-DE	DO227864	0	0
Pediatric Brain Cancer	PBCA-DE	DO227866	0	0.019
Pediatric Brain Cancer	PBCA-DE	DO227868	0	0
Pediatric Brain Cancer	PBCA-DE	DO227873	0	0.072
Pediatric Brain Cancer	PBCA-DE	DO227879	0	0
Pediatric Brain Cancer	PBCA-DE	DO227882	0.043	0.012
Pediatric Brain Cancer	PBCA-DE	DO227885	0.019	0.31
Pediatric Brain Cancer	PBCA-DE	DO227887	0	0.262
Pediatric Brain Cancer	PBCA-DE	DO227889	0	0
Pediatric Brain Cancer	PBCA-DE	DO227891	0	0.011
Pediatric Brain Cancer	PBCA-DE	DO227896	0	0
Pediatric Brain Cancer	PBCA-DE	DO227901	0	0
Pediatric Brain Cancer	PBCA-DE	DO227905	0	0.073
Pediatric Brain Cancer	PBCA-DE	DO227913	0	0
Pediatric Brain Cancer	PBCA-DE	DO227915	0	0.12
Pediatric Brain Cancer	PBCA-DE	DO227919	0	0
Pediatric Brain Cancer	PBCA-DE	DO227923	0	0
Pediatric Brain Cancer	PBCA-DE	DO227925	0	0.08
Pediatric Brain Cancer	PBCA-DE	DO227929	0.092	0.434
Pediatric Brain Cancer	PBCA-DE	DO227931	0.116	0.495
Pediatric Brain Cancer	PBCA-DE	DO227933	0.008	0
Pediatric Brain Cancer	PBCA-DE	DO228134	0	0.267
Pediatric Brain Cancer	PBCA-DE	DO228135	0.084	0.359
Pediatric Brain Cancer	PBCA-DE	DO228136	0	0.125
Pediatric Brain Cancer	PBCA-DE	DO228137	0	0.147
Pediatric Brain Cancer	PBCA-DE	DO228138	0	0
Pediatric Brain Cancer	PBCA-DE	DO228139	0	0.051
Pediatric Brain Cancer	PBCA-DE	DO228140	0.121	0.349
Pediatric Brain Cancer	PBCA-DE	DO228141	0.173	0.512
Pediatric Brain Cancer	PBCA-DE	DO228142	0	0.036
Pediatric Brain Cancer	PBCA-DE	DO228143	0	0.23
Pediatric Brain Cancer	PBCA-DE	DO228144	0	0.173
Pediatric Brain Cancer	PBCA-DE	DO228145	0	0.209
Pediatric Brain Cancer	PBCA-DE	DO228146	0	0
Pediatric Brain Cancer	PBCA-DE	DO228147	0	0.265
Pediatric Brain Cancer	PBCA-DE	DO228148	0	0.115
Pediatric Brain Cancer	PBCA-DE	DO228149	0	0
Pediatric Brain Cancer	PBCA-DE	DO228150	0	0
Pediatric Brain Cancer	PBCA-DE	DO228151	0	0.114
Pediatric Brain Cancer	PBCA-DE	DO228152	0.038	0.278
Pediatric Brain Cancer	PBCA-DE	DO228153	0	0.289
Pediatric Brain Cancer	PBCA-DE	DO228154	0	0.142
Pediatric Brain Cancer	PBCA-DE	DO228156	0	0.236
Pediatric Brain Cancer	PBCA-DE	DO228158	0	0
Pediatric Brain Cancer	PBCA-DE	DO228159	0	0.292
Pediatric Brain Cancer	PBCA-DE	DO228160	0	0.082
Pediatric Brain Cancer	PBCA-DE	DO228161	0	0
Pediatric Brain Cancer	PBCA-DE	DO228162	0	0.143
Pediatric Brain Cancer	PBCA-DE	DO228163	0	0.137
Pediatric Brain Cancer	PBCA-DE	DO228164	0	0.178
Pediatric Brain Cancer	PBCA-DE	DO228165	0.152	0.266
Pediatric Brain Cancer	PBCA-DE	DO228167	0	0
Pediatric Brain Cancer	PBCA-DE	DO228168	0	0.034
Pediatric Brain Cancer	PBCA-DE	DO228169	0	0
Pediatric Brain Cancer	PBCA-DE	DO228170	0	0
Pediatric Brain Cancer	PBCA-DE	DO228171	0.014	0.302
Pediatric Brain Cancer	PBCA-DE	DO228172	0	0.08
Pediatric Brain Cancer	PBCA-DE	DO228173	0	0.176
Pediatric Brain Cancer	PBCA-DE	DO228174	0	0.153
Pediatric Brain Cancer	PBCA-DE	DO228175	0	0
Pediatric Brain Cancer	PBCA-DE	DO228176	0	0
Pediatric Brain Cancer	PBCA-DE	DO228177	0	0.104
Pediatric Brain Cancer	PBCA-DE	DO228178	0	0.037
Pediatric Brain Cancer	PBCA-DE	DO228179	0	0.025
Pediatric Brain Cancer	PBCA-DE	DO228180	0	0.117
Pediatric Brain Cancer	PBCA-DE	DO228181	0	0.33
Pediatric Brain Cancer	PBCA-DE	DO228182	0	0.122
Pediatric Brain Cancer	PBCA-DE	DO228183	0	0.28
Pediatric Brain Cancer	PBCA-DE	DO228184	0	0
Pediatric Brain Cancer	PBCA-DE	DO228185	0	0.072
Pediatric Brain Cancer	PBCA-DE	DO35538	0	0
Pediatric Brain Cancer	PBCA-DE	DO35539	0	0
Pediatric Brain Cancer	PBCA-DE	DO35540	0	0.028
Pediatric Brain Cancer	PBCA-DE	DO35541	0	0.246
Pediatric Brain Cancer	PBCA-DE	DO35542	0	0
Pediatric Brain Cancer	PBCA-DE	DO35543	0.012	0.119
Pediatric Brain Cancer	PBCA-DE	DO35544	0	0
Pediatric Brain Cancer	PBCA-DE	DO35545	0	0.032
Pediatric Brain Cancer	PBCA-DE	DO35549	0	0.067
Pediatric Brain Cancer	PBCA-DE	DO35550	0	0.067
Pediatric Brain Cancer	PBCA-DE	DO35551	0	0.019
Pediatric Brain Cancer	PBCA-DE	DO35552	0	0.11
Pediatric Brain Cancer	PBCA-DE	DO35553	0.012	0.17
Pediatric Brain Cancer	PBCA-DE	DO35554	0	0
Pediatric Brain Cancer	PBCA-DE	DO35555	0	0.14
Pediatric Brain Cancer	PBCA-DE	DO35556	0	0
Pediatric Brain Cancer	PBCA-DE	DO35558	0.181	0.385
Pediatric Brain Cancer	PBCA-DE	DO35559	0	0.03
Pediatric Brain Cancer	PBCA-DE	DO35561	0	0
Pediatric Brain Cancer	PBCA-DE	DO35563	0	0
Pediatric Brain Cancer	PBCA-DE	DO35564	0	0.054
Pediatric Brain Cancer	PBCA-DE	DO35568	0	0.12
Pediatric Brain Cancer	PBCA-DE	DO35569	0	0.127
Pediatric Brain Cancer	PBCA-DE	DO35571	0.013	0.236
Pediatric Brain Cancer	PBCA-DE	DO35573	0	0.022
Pediatric Brain Cancer	PBCA-DE	DO35575	0	0.183
Pediatric Brain Cancer	PBCA-DE	DO35581	0.1	0.207
Pediatric Brain Cancer	PBCA-DE	DO35582	0	0.253
Pediatric Brain Cancer	PBCA-DE	DO35584	0	0
Pediatric Brain Cancer	PBCA-DE	DO35585	0	0.05
Pediatric Brain Cancer	PBCA-DE	DO35586	0	0
Pediatric Brain Cancer	PBCA-DE	DO35587	0	0.113
Pediatric Brain Cancer	PBCA-DE	DO35588	0.018	0.212
Pediatric Brain Cancer	PBCA-DE	DO35589	0	0.257
Pediatric Brain Cancer	PBCA-DE	DO35611	0	0
Pediatric Brain Cancer	PBCA-DE	DO35612	0	0.124
Pediatric Brain Cancer	PBCA-DE	DO35613	0	0
Pediatric Brain Cancer	PBCA-DE	DO35614	0	0.106
Pediatric Brain Cancer	PBCA-DE	DO35615	0	0.117
Pediatric Brain Cancer	PBCA-DE	DO35616	0	0
Pediatric Brain Cancer	PBCA-DE	DO35617	0	0.135
Pediatric Brain Cancer	PBCA-DE	DO35618	0	0
Pediatric Brain Cancer	PBCA-DE	DO35619	0	0.116
Pediatric Brain Cancer	PBCA-DE	DO35620	0	0
Pediatric Brain Cancer	PBCA-DE	DO35621	0	0.076
Pediatric Brain Cancer	PBCA-DE	DO35622	0	0.204
Pediatric Brain Cancer	PBCA-DE	DO35623	0	0.048
Pediatric Brain Cancer	PBCA-DE	DO35624	0	0.225
Pediatric Brain Cancer	PBCA-DE	DO35625	0	0.034
Pediatric Brain Cancer	PBCA-DE	DO35626	0	0.025
Pediatric Brain Cancer	PBCA-DE	DO35627	0	0.116
Pediatric Brain Cancer	PBCA-DE	DO35628	0.013	0.183
Pediatric Brain Cancer	PBCA-DE	DO35629	0	0
Pediatric Brain Cancer	PBCA-DE	DO35654	0	0.031
Pediatric Brain Cancer	PBCA-DE	DO35668	0.03	0.017
Pediatric Brain Cancer	PBCA-DE	DO35672	0	0
Pediatric Brain Cancer	PBCA-DE	DO35678	0	0.049
Pediatric Brain Cancer	PBCA-DE	DO35704	0	0
Pediatric Brain Cancer	PBCA-DE	DO35715	0	0.019
Pediatric Brain Cancer	PBCA-DE	DO35721	0	0.117
Pediatric Brain Cancer	PBCA-DE	DO35723	0	0.085
Pediatric Brain Cancer	PBCA-DE	DO35725	0	0
Pediatric Brain Cancer	PBCA-DE	DO35729	0	0
[truncated: 549 more rows]
