# Supplementary material for: Mutational signature SBS8 predominantly arises due to late replication errors in cancer
Source: Commun Biol. 2020 Aug 3;3:421. doi: 10.1038/s42003-020-01119-5 (PMC7400754; doi:10.1038/s42003-020-01119-5)
Supplement: Supplementary file 6 — Supplementary Data 5 [file 42003_2020_1119_MOESM6_ESM.xlsx]

## Sheet:  
Supplementary Data 5: Mutation signatures whose proportions in early replicating regions correlate with the proportions of SBS8 in late replicating regions (p-value <0.05, spearman correlation value >0.2 or < -0.2 are shown.
cohort	SBS	estimate	p.value
BRCA-EU	SBS1	-0.287671	2.64615e-12
BRCA-EU	SBS2	-0.247666	2.12039e-09
BRCA-EU	SBS3	0.486901	3.30485e-35
BRCA-EU	SBS8	0.311975	2.61046e-14
BRCA-EU	SBS10b	-0.325701	1.58112e-15
BRCA-EU	SBS14	0.21243	3.14404e-07
BRCA-EU	SBS25	0.211689	3.46283e-07
BRCA-EU	SBS32	0.253795	8.17621e-10
BRCA-EU	SBS39	0.487885	2.30847e-35
BRCA-FR	SBS2	-0.270035	0.0217896
BRCA-FR	SBS7c	0.273726	0.0199857
BRCA-FR	SBS8	0.253909	0.0313826
BRCA-FR	SBS10b	-0.317453	0.00658355
BRCA-FR	SBS13	-0.249426	0.034607
BRCA-FR	SBS30	0.29791	0.0110344
BRCA-FR	SBS39	0.400432	0.00049147
BRCA-FR	SBS57	-0.246342	0.0369821
MALY-DE	SBS8	0.366053	4.69328e-09
MALY-DE	SBS17a	-0.278133	1.17537e-05
LICA-FR	SBS5	0.2823	0.0493837
LICA-FR	SBS7a	0.30598	0.0325049
LICA-FR	SBS7d	0.327048	0.0218069
LICA-FR	SBS8	0.388311	0.00583139
LICA-FR	SBS19	0.378418	0.00733923
LICA-FR	SBS43	0.286585	0.0458903
OV-AU	SBS1	-0.303767	0.00307552
OV-AU	SBS3	0.210857	0.0424788
OV-AU	SBS8	0.303827	0.00306935
OV-AU	SBS10b	-0.293662	0.0042774
OV-AU	SBS15	-0.31886	0.00183865
OV-AU	SBS21	-0.301758	0.00328697
OV-AU	SBS25	0.237201	0.0220608
OV-AU	SBS29	0.228888	0.0273247
OV-AU	SBS32	0.409104	4.66971e-05
OV-AU	SBS35	0.254385	0.0138686
OV-AU	SBS50	0.229235	0.0270855
